# Supplementary material for: Use and management of wild fauna by people of the Tehuacán-Cuicatlán Valley and surrounding areas, Mexico
Source: J Ethnobiol Ethnomed. 2020 Jan 28;16:4. doi: 10.1186/s13002-020-0354-8 (PMC6986097; doi:10.1186/s13002-020-0354-8)
Supplement: Supplementary file 1 — Additional file 1.. VTC localities. Checklist of the localities within the study area. [file 13002_2020_354_MOESM1_ESM.xls]

## Sheet: Localidades
FID	CVE_EDO	CVE_MUN	CVE_LOC	NOM_ENT	NOM_MUN	NOM_LOC	lon_dd	lat_dd
0	20	6	19	Oaxaca	Asunción Nochixtlán	Santiago Camotlán	-97.0231	17.4592
1	20	6	36	Oaxaca	Asunción Nochixtlán	Unidad Piedra de Sangre (Morelos Uno)	-97.0925	17.5283
2	20	6	71	Oaxaca	Asunción Nochixtlán	Casa Blanca	-97.0283	17.4675
3	20	6	72	Oaxaca	Asunción Nochixtlán	El Sauce	-97.0322	17.4711
4	20	18	2	Oaxaca	Concepción Buenavista	El Enebro	-97.4308	17.9964
5	20	18	3	Oaxaca	Concepción Buenavista	Río de las Palmas	-97.4586	17.9628
6	20	18	4	Oaxaca	Concepción Buenavista	San Miguel Astatla	-97.4217	17.9639
7	20	18	5	Oaxaca	Concepción Buenavista	Santa Cruz Corunda	-97.4236	17.9847
8	20	18	23	Oaxaca	Concepción Buenavista	Los Pirules	-97.4564	18.0397
9	20	19	1	Oaxaca	Concepción Pápalo	Concepción Pápalo	-96.8806	17.8417
10	20	19	2	Oaxaca	Concepción Pápalo	Coápam de Guerrero	-96.8511	17.8311
11	20	19	3	Oaxaca	Concepción Pápalo	Peña Blanca	-96.8239	17.8967
12	20	19	4	Oaxaca	Concepción Pápalo	San Francisco Pueblo Nuevo	-96.8653	17.8642
13	20	19	5	Oaxaca	Concepción Pápalo	San Lorenzo Pápalo	-96.8756	17.885
14	20	19	6	Oaxaca	Concepción Pápalo	Tecomaltianguisco	-96.7114	17.8578
15	20	19	7	Oaxaca	Concepción Pápalo	El Aguacate	-96.8597	17.8517
16	20	19	12	Oaxaca	Concepción Pápalo	Aserradero Pápalo (Tierra Colorada)	-96.8531	17.8442
17	20	19	13	Oaxaca	Concepción Pápalo	Natuiño	-96.8633	17.8369
18	20	19	14	Oaxaca	Concepción Pápalo	Buena Vista	-96.8536	17.8586
19	20	19	16	Oaxaca	Concepción Pápalo	5 de Mayo	-96.8717	17.8411
20	20	19	17	Oaxaca	Concepción Pápalo	Zaragoza	-96.8808	17.8375
21	20	19	18	Oaxaca	Concepción Pápalo	Barrio Calvario	-96.8869	17.8425
22	20	19	19	Oaxaca	Concepción Pápalo	Joya Durazno	-96.7481	17.855
23	20	19	20	Oaxaca	Concepción Pápalo	San Francisco de Asís	-96.8458	17.8647
24	20	24	1	Oaxaca	Cuyamecalco Villa de Zaragoza	Cuyamecalco Villa de Zaragoza	-96.8306	17.9639
25	20	24	2	Oaxaca	Cuyamecalco Villa de Zaragoza	Buenos Aires	-96.8497	17.9511
26	20	24	3	Oaxaca	Cuyamecalco Villa de Zaragoza	Joya Durazno	-96.8092	17.9528
27	20	24	4	Oaxaca	Cuyamecalco Villa de Zaragoza	Santa María Buenos Aires	-96.875	17.9703
28	20	24	6	Oaxaca	Cuyamecalco Villa de Zaragoza	Agua Tabaco	-96.8253	17.9747
29	20	24	7	Oaxaca	Cuyamecalco Villa de Zaragoza	Cerro Culebra	-96.8164	17.9325
30	20	24	8	Oaxaca	Cuyamecalco Villa de Zaragoza	Chorro de Agua	-96.81	17.9344
31	20	24	9	Oaxaca	Cuyamecalco Villa de Zaragoza	San Felipe de Jesús	-96.8078	17.9439
32	20	24	10	Oaxaca	Cuyamecalco Villa de Zaragoza	La Ciénega (Guadalupe la Ciénega)	-96.8364	17.9911
33	20	24	11	Oaxaca	Cuyamecalco Villa de Zaragoza	Trapiche	-96.86	17.9975
34	20	24	12	Oaxaca	Cuyamecalco Villa de Zaragoza	El Zacatal	-96.8356	17.9967
35	20	24	13	Oaxaca	Cuyamecalco Villa de Zaragoza	Loma Platanar	-96.8506	17.9836
36	20	24	14	Oaxaca	Cuyamecalco Villa de Zaragoza	Texún	-96.8264	17.9808
37	20	24	16	Oaxaca	Cuyamecalco Villa de Zaragoza	Aguacate	-96.8369	17.9744
38	20	24	17	Oaxaca	Cuyamecalco Villa de Zaragoza	Llano San Antonio	-96.8461	17.9842
39	20	24	19	Oaxaca	Cuyamecalco Villa de Zaragoza	Bajo la Peña	-96.8558	17.9744
40	20	24	20	Oaxaca	Cuyamecalco Villa de Zaragoza	Cerro Verde	-96.8206	17.9481
41	20	24	21	Oaxaca	Cuyamecalco Villa de Zaragoza	Piedra Boluda	-96.8353	17.9772
42	20	24	22	Oaxaca	Cuyamecalco Villa de Zaragoza	El Tenene	-96.8322	17.9431
43	20	24	23	Oaxaca	Cuyamecalco Villa de Zaragoza	San Francisco la Raya	-96.845	17.9406
44	20	24	26	Oaxaca	Cuyamecalco Villa de Zaragoza	Loma del Viento	-96.8647	17.9464
45	20	24	27	Oaxaca	Cuyamecalco Villa de Zaragoza	Tierra Ahumada	-96.8419	17.9897
46	20	24	29	Oaxaca	Cuyamecalco Villa de Zaragoza	El Limón	-96.8578	17.9925
47	20	24	30	Oaxaca	Cuyamecalco Villa de Zaragoza	Loma el Trompo	-96.8706	17.9556
48	20	24	31	Oaxaca	Cuyamecalco Villa de Zaragoza	Río San Miguel (Llano Nopal)	-96.805	17.9397
49	20	24	32	Oaxaca	Cuyamecalco Villa de Zaragoza	Colonia Reforma (Barrio Reforma)	-96.8286	17.9711
50	20	24	34	Oaxaca	Cuyamecalco Villa de Zaragoza	Peña Prieta	-96.8328	17.9947
51	20	24	35	Oaxaca	Cuyamecalco Villa de Zaragoza	La Orilla	-96.8317	17.9544
52	20	24	36	Oaxaca	Cuyamecalco Villa de Zaragoza	Camino a San Miguel	-96.8253	17.9592
53	20	24	37	Oaxaca	Cuyamecalco Villa de Zaragoza	Agua Paloma	-96.8658	17.9633
54	20	24	38	Oaxaca	Cuyamecalco Villa de Zaragoza	Cerro Alto	-96.8425	17.9856
55	20	24	39	Oaxaca	Cuyamecalco Villa de Zaragoza	Loma la Tranca	-96.8486	17.9914
56	20	24	40	Oaxaca	Cuyamecalco Villa de Zaragoza	Naranjo	-96.8375	17.9661
57	20	27	2	Oaxaca	Chiquihuitlán de Benito Juárez	Agua Tendida	-96.7656	17.9731
58	20	27	5	Oaxaca	Chiquihuitlán de Benito Juárez	Agua Espina	-96.7575	17.9736
59	20	27	6	Oaxaca	Chiquihuitlán de Benito Juárez	Agua Trapo	-96.7572	17.9656
60	20	27	13	Oaxaca	Chiquihuitlán de Benito Juárez	Agua Perrito (El Carrizal)	-96.775	17.9772
61	20	27	14	Oaxaca	Chiquihuitlán de Benito Juárez	La Laguna (Loma del Cacalote)	-96.7608	17.9989
62	20	27	15	Oaxaca	Chiquihuitlán de Benito Juárez	Campo de Aviación	-96.7575	17.9997
63	20	27	20	Oaxaca	Chiquihuitlán de Benito Juárez	Wilfredo Hernández	-96.7503	17.9875
64	20	29	2	Oaxaca	Eloxochitlán de Flores Magón	Agua Ancha	-96.8617	18.2306
65	20	40	1	Oaxaca	Huautepec	Huautepec	-96.7969	18.1011
66	20	40	2	Oaxaca	Huautepec	El Camarón	-96.8014	18.0644
67	20	40	3	Oaxaca	Huautepec	Peña Blanca Buena Vista	-96.7864	18.0578
68	20	40	4	Oaxaca	Huautepec	Cueva de los Seres	-96.7864	18.0714
69	20	40	5	Oaxaca	Huautepec	Llano Aguacatal	-96.805	18.0861
70	20	40	6	Oaxaca	Huautepec	Loma de Abejón	-96.7911	18.0794
71	20	40	7	Oaxaca	Huautepec	Río Tuerto (Rancho Carrera)	-96.8097	18.0786
72	20	40	9	Oaxaca	Huautepec	Agua de Tinta	-96.7886	18.0828
73	20	40	13	Oaxaca	Huautepec	Agua Come Tigre	-96.8019	18.1031
74	20	40	14	Oaxaca	Huautepec	Agua de Flor	-96.8017	18.0989
75	20	40	15	Oaxaca	Huautepec	Agua de Borrego	-96.7992	18.0875
76	20	40	16	Oaxaca	Huautepec	Loma Naranjal	-96.8011	18.0972
77	20	40	17	Oaxaca	Huautepec	El Mirador Peña Blanca	-96.7836	18.0611
78	20	40	18	Oaxaca	Huautepec	Barrio Laguna	-96.8039	18.0828
79	20	40	19	Oaxaca	Huautepec	Barrio Velasco	-96.7894	18.0544
80	20	40	20	Oaxaca	Huautepec	La Raya	-96.8047	18.105
81	20	40	21	Oaxaca	Huautepec	Los Pinos	-96.7919	18.0983
82	20	40	22	Oaxaca	Huautepec	Agua Esperanza	-96.7975	18.0706
83	20	40	23	Oaxaca	Huautepec	Barrio Agua Sauco	-96.7978	18.0967
84	20	40	24	Oaxaca	Huautepec	Llano Platanal	-96.8014	18.0511
85	20	40	25	Oaxaca	Huautepec	Agua Mora	-96.7925	18.0858
86	20	41	1	Oaxaca	Huautla de Jiménez	Huautla de Jiménez	-96.8431	18.1306
87	20	41	6	Oaxaca	Huautla de Jiménez	El Carrizal	-96.8581	18.1036
88	20	41	7	Oaxaca	Huautla de Jiménez	Loma Chapultepec	-96.8392	18.1197
89	20	41	8	Oaxaca	Huautla de Jiménez	Loma Chilar	-96.8269	18.1419
90	20	41	9	Oaxaca	Huautla de Jiménez	Loma Nopal	-96.8617	18.1208
91	20	41	12	Oaxaca	Huautla de Jiménez	San Agustín Zaragoza	-96.8008	18.1186
92	20	41	13	Oaxaca	Huautla de Jiménez	San Andrés Hidalgo	-96.8056	18.1367
93	20	41	17	Oaxaca	Huautla de Jiménez	Xochitonalco	-96.8483	18.0944
94	20	41	19	Oaxaca	Huautla de Jiménez	Agua de Lluvia	-96.8386	18.1039
95	20	41	22	Oaxaca	Huautla de Jiménez	Loma Maguey	-96.8333	18.1403
96	20	41	24	Oaxaca	Huautla de Jiménez	Palo de Marca	-96.8622	18.0981
97	20	41	29	Oaxaca	Huautla de Jiménez	Llano de Lodo	-96.8514	18.1178
98	20	41	31	Oaxaca	Huautla de Jiménez	Cruz de Fierro	-96.8464	18.1003
99	20	41	32	Oaxaca	Huautla de Jiménez	Villa Alta	-96.8192	18.1325
100	20	41	35	Oaxaca	Huautla de Jiménez	Peña Campana	-96.8592	18.0881
101	20	41	36	Oaxaca	Huautla de Jiménez	Peña del Sol	-96.8061	18.1306
102	20	41	38	Oaxaca	Huautla de Jiménez	Agua Temazcal	-96.8533	18.1058
103	20	41	40	Oaxaca	Huautla de Jiménez	Agua Canoa	-96.8464	18.1119
104	20	41	50	Oaxaca	Huautla de Jiménez	Agua Escalera	-96.8475	18.1042
105	20	41	51	Oaxaca	Huautla de Jiménez	Encinal Huautla	-96.8106	18.1236
106	20	41	55	Oaxaca	Huautla de Jiménez	Llano Viejo	-96.8167	18.1392
107	20	41	57	Oaxaca	Huautla de Jiménez	Patio Iglesia	-96.8397	18.1422
108	20	41	73	Oaxaca	Huautla de Jiménez	Agua Caracol	-96.8219	18.1425
109	20	41	75	Oaxaca	Huautla de Jiménez	Agua Cabeza de León	-96.8606	18.1144
110	20	41	78	Oaxaca	Huautla de Jiménez	Plan de Basura	-96.8567	18.1303
111	20	41	82	Oaxaca	Huautla de Jiménez	San Pedro del Río	-96.865	18.1214
112	20	41	85	Oaxaca	Huautla de Jiménez	Agua de Álamo	-96.8097	18.1328
113	20	41	90	Oaxaca	Huautla de Jiménez	Llano de Cedro	-96.8147	18.1328
114	20	41	103	Oaxaca	Huautla de Jiménez	Campo de Aviación Lázaro Cárdenas	-96.8483	18.1408
115	20	41	104	Oaxaca	Huautla de Jiménez	Barrio Loma Fortín	-96.8181	18.1203
116	20	41	105	Oaxaca	Huautla de Jiménez	Faustino Carrera (Rancho Encinal)	-96.8492	18.1386
117	20	41	108	Oaxaca	Huautla de Jiménez	Sitio Largo	-96.8575	18.1189
118	20	41	115	Oaxaca	Huautla de Jiménez	Loma de la Plaza	-96.8294	18.1328
119	20	41	124	Oaxaca	Huautla de Jiménez	Santa Catarina Buenavista	-96.8042	18.0767
120	20	41	126	Oaxaca	Huautla de Jiménez	Agua de Álamo	-96.8506	18.1039
121	20	41	128	Oaxaca	Huautla de Jiménez	Agua Hundida	-96.8544	18.1106
122	20	41	129	Oaxaca	Huautla de Jiménez	Loma Alta	-96.865	18.1167
123	20	41	134	Oaxaca	Huautla de Jiménez	Agua de Guayabo	-96.8292	18.1353
124	20	58	1	Oaxaca	Mazatlán Villa de Flores	Mazatlán Villa de Flores	-96.9136	18.0317
125	20	58	2	Oaxaca	Mazatlán Villa de Flores	Aguacatitla	-96.8589	18.035
126	20	58	3	Oaxaca	Mazatlán Villa de Flores	Agua Duende	-96.9	18.0669
127	20	58	4	Oaxaca	Mazatlán Villa de Flores	Agua Mosquito	-96.8761	18.0536
128	20	58	5	Oaxaca	Mazatlán Villa de Flores	Cacalotepec	-96.9833	18.0611
129	20	58	6	Oaxaca	Mazatlán Villa de Flores	Nogaltepec	-96.9486	18.0264
130	20	58	7	Oaxaca	Mazatlán Villa de Flores	Cruz de Plata	-96.9492	18.0172
131	20	58	8	Oaxaca	Mazatlán Villa de Flores	La Ihualeja	-96.895	18.0472
132	20	58	10	Oaxaca	Mazatlán Villa de Flores	Loma Grande	-96.8328	18.0592
133	20	58	11	Oaxaca	Mazatlán Villa de Flores	Peña Blanca	-96.9558	18.01
134	20	58	12	Oaxaca	Mazatlán Villa de Flores	Pochotepec	-96.9531	17.9806
135	20	58	13	Oaxaca	Mazatlán Villa de Flores	San Pedro	-96.8867	18.0133
136	20	58	14	Oaxaca	Mazatlán Villa de Flores	San Simón Coyoltepec	-96.8581	18.0206
137	20	58	15	Oaxaca	Mazatlán Villa de Flores	Santiago Mirador	-96.9708	18.0331
138	20	58	16	Oaxaca	Mazatlán Villa de Flores	San Vicente	-96.9778	18.0172
139	20	58	17	Oaxaca	Mazatlán Villa de Flores	Soyaltitla	-96.8661	18.0647
140	20	58	18	Oaxaca	Mazatlán Villa de Flores	La Toma	-96.9636	18.0672
141	20	58	19	Oaxaca	Mazatlán Villa de Flores	Piedra de León	-96.8944	18.0303
142	20	58	20	Oaxaca	Mazatlán Villa de Flores	Loma Celosa	-96.9386	18.0708
143	20	58	21	Oaxaca	Mazatlán Villa de Flores	Loma Alta	-96.8497	18.0608
144	20	58	23	Oaxaca	Mazatlán Villa de Flores	El Manzano	-96.9861	18.0567
145	20	58	24	Oaxaca	Mazatlán Villa de Flores	El Progreso	-96.8964	18.0364
146	20	58	25	Oaxaca	Mazatlán Villa de Flores	La Raya	-96.9219	18.0769
147	20	58	26	Oaxaca	Mazatlán Villa de Flores	Llano Guadalupe	-96.8753	18.0814
148	20	58	28	Oaxaca	Mazatlán Villa de Flores	El Malangar	-96.9197	18.0561
149	20	58	29	Oaxaca	Mazatlán Villa de Flores	El Corral (Barrio Enrique Flores Magón)	-96.8931	18.0233
150	20	58	30	Oaxaca	Mazatlán Villa de Flores	El Relámpago	-96.92	18.0275
151	20	58	31	Oaxaca	Mazatlán Villa de Flores	El Trapiche Viejo	-96.9169	18.0211
152	20	58	32	Oaxaca	Mazatlán Villa de Flores	Barrio Sabino	-96.9069	18.0392
153	20	58	33	Oaxaca	Mazatlán Villa de Flores	Piedra Ancha	-96.9092	18.0306
154	20	58	34	Oaxaca	Mazatlán Villa de Flores	Platanillo	-96.9128	18.0539
155	20	58	35	Oaxaca	Mazatlán Villa de Flores	El Encinal	-96.8422	18.0383
156	20	58	36	Oaxaca	Mazatlán Villa de Flores	Almolonga	-96.9031	18.0228
157	20	58	37	Oaxaca	Mazatlán Villa de Flores	Loma Cosahuico	-96.8728	18.0297
158	20	58	38	Oaxaca	Mazatlán Villa de Flores	Agua Sangre	-96.9106	18.0203
159	20	58	39	Oaxaca	Mazatlán Villa de Flores	Cacahuatlán	-96.9064	18.015
160	20	58	40	Oaxaca	Mazatlán Villa de Flores	Agua Pajarito	-96.9156	18.0289
161	20	58	41	Oaxaca	Mazatlán Villa de Flores	La Laguna	-96.9656	18.0572
162	20	58	43	Oaxaca	Mazatlán Villa de Flores	Barrio del Panteón	-96.9497	18.0328
163	20	58	44	Oaxaca	Mazatlán Villa de Flores	Piedra Agujereada	-96.9497	18.0353
164	20	58	49	Oaxaca	Mazatlán Villa de Flores	La Hondura (Loma Rasposa)	-96.9339	18.0147
165	20	58	51	Oaxaca	Mazatlán Villa de Flores	Capulín	-96.9442	18.0117
166	20	58	54	Oaxaca	Mazatlán Villa de Flores	Cerro de Lluvia	-96.9461	18.0211
167	20	58	55	Oaxaca	Mazatlán Villa de Flores	Naranjo	-96.9558	18.0147
168	20	58	56	Oaxaca	Mazatlán Villa de Flores	Loma Colorada	-96.9367	18.0119
169	20	58	58	Oaxaca	Mazatlán Villa de Flores	Zona Dos	-96.9661	18.065
170	20	58	59	Oaxaca	Mazatlán Villa de Flores	Nopalera	-96.9617	18.0647
171	20	58	62	Oaxaca	Mazatlán Villa de Flores	Loma Delgada	-96.9506	18.0589
172	20	58	63	Oaxaca	Mazatlán Villa de Flores	Ocote Gordo (Barrio Ocote)	-96.9589	18.0564
173	20	58	64	Oaxaca	Mazatlán Villa de Flores	Loma Relámpago	-96.9514	18.0453
174	20	58	65	Oaxaca	Mazatlán Villa de Flores	Loma Pitaya	-96.8767	18.0236
175	20	58	66	Oaxaca	Mazatlán Villa de Flores	Solotla	-96.8772	18.0161
176	20	58	67	Oaxaca	Mazatlán Villa de Flores	Barrio Durazno	-96.8722	18.07
177	20	58	68	Oaxaca	Mazatlán Villa de Flores	Caracol II (Barrio Caracol)	-96.9475	18.0756
178	20	58	69	Oaxaca	Mazatlán Villa de Flores	Barrio Aguacatal	-96.9539	18.0406
179	20	58	71	Oaxaca	Mazatlán Villa de Flores	El Capulín Naranjo	-96.9531	18.0714
180	20	58	79	Oaxaca	Mazatlán Villa de Flores	Llano de Fresno	-96.8644	18.0672
181	20	58	81	Oaxaca	Mazatlán Villa de Flores	Cotzala	-96.9594	18.0164
182	20	58	82	Oaxaca	Mazatlán Villa de Flores	El Naranjo	-96.9447	17.9639
183	20	58	83	Oaxaca	Mazatlán Villa de Flores	Panteón	-96.9594	18.0089
184	20	58	84	Oaxaca	Mazatlán Villa de Flores	Trapiche Viejo	-96.9611	18.0058
185	20	58	85	Oaxaca	Mazatlán Villa de Flores	Cerro la Basura	-96.9506	18.0025
186	20	58	87	Oaxaca	Mazatlán Villa de Flores	Salina Cruz	-96.9456	17.9931
187	20	58	89	Oaxaca	Mazatlán Villa de Flores	La Ciénega (Barrio 20 de Noviembre)	-96.9553	17.9861
188	20	58	90	Oaxaca	Mazatlán Villa de Flores	San Isidro	-96.9478	17.9836
189	20	58	91	Oaxaca	Mazatlán Villa de Flores	La Mina	-96.9606	17.9839
190	20	58	92	Oaxaca	Mazatlán Villa de Flores	Durazno (5 de Mayo)	-96.9561	17.97
191	20	58	93	Oaxaca	Mazatlán Villa de Flores	Llano Teotitlán	-96.9497	17.9747
192	20	58	94	Oaxaca	Mazatlán Villa de Flores	Copalillo (Barrio 5 de Mayo)	-96.9544	17.9664
193	20	58	95	Oaxaca	Mazatlán Villa de Flores	Barrio Chico	-96.8942	18.0558
194	20	58	96	Oaxaca	Mazatlán Villa de Flores	Buena Vista	-96.8947	18.0064
195	20	58	97	Oaxaca	Mazatlán Villa de Flores	Peña Delgada	-96.8911	18.0506
196	20	58	98	Oaxaca	Mazatlán Villa de Flores	Llano Largo	-96.8878	18.0431
197	20	58	101	Oaxaca	Mazatlán Villa de Flores	Ocote Redondo	-96.8756	18.0761
198	20	58	103	Oaxaca	Mazatlán Villa de Flores	San Salvador	-96.9058	18.0278
199	20	58	109	Oaxaca	Mazatlán Villa de Flores	Capulín (Barrio Capulín)	-96.9533	18.0281
200	20	58	111	Oaxaca	Mazatlán Villa de Flores	Ciénega	-96.9561	18.0456
201	20	58	112	Oaxaca	Mazatlán Villa de Flores	Barrio el Coyote	-96.9664	18.0717
202	20	58	113	Oaxaca	Mazatlán Villa de Flores	El Naranjo	-96.9333	18.0114
203	20	58	114	Oaxaca	Mazatlán Villa de Flores	Barrio Caracol	-96.9464	18.0264
204	20	58	115	Oaxaca	Mazatlán Villa de Flores	Nacimiento	-96.9556	18.0439
205	20	58	117	Oaxaca	Mazatlán Villa de Flores	Barrio del Valle	-96.9494	18.0328
206	20	58	119	Oaxaca	Mazatlán Villa de Flores	Tierra Colorada	-96.9522	18.0381
207	20	58	122	Oaxaca	Mazatlán Villa de Flores	San Pedro de los Encinos	-96.8775	18.0664
208	20	58	123	Oaxaca	Mazatlán Villa de Flores	Mazatlán	-96.9128	18.03
209	20	58	124	Oaxaca	Mazatlán Villa de Flores	Piedra Conejo	-96.9181	18.0381
210	20	58	125	Oaxaca	Mazatlán Villa de Flores	Agua de Boca	-96.9744	18.0744
211	20	58	126	Oaxaca	Mazatlán Villa de Flores	Agua de Cerro	-96.8969	18.0742
212	20	58	128	Oaxaca	Mazatlán Villa de Flores	Chapulquelite (Pie de Cerro Basura)	-96.9469	18.0094
213	20	58	131	Oaxaca	Mazatlán Villa de Flores	Los Reyes	-96.9003	18.0178
214	20	58	132	Oaxaca	Mazatlán Villa de Flores	Barrio el Caracol	-96.9533	18.0058
215	20	58	133	Oaxaca	Mazatlán Villa de Flores	Tuna Colorada	-96.9539	18.0244
216	20	58	134	Oaxaca	Mazatlán Villa de Flores	Zona Uno	-96.9625	18.0653
217	20	58	135	Oaxaca	Mazatlán Villa de Flores	Arroyo Zapote	-96.8408	18.0478
218	20	58	136	Oaxaca	Mazatlán Villa de Flores	Barrio Guadalupe	-96.8731	18.0747
219	20	58	137	Oaxaca	Mazatlán Villa de Flores	La Juquilita	-96.9092	18.0439
220	20	58	138	Oaxaca	Mazatlán Villa de Flores	Loma Mediana	-96.8436	18.0456
221	20	58	139	Oaxaca	Mazatlán Villa de Flores	Loma Santa Cruz	-96.9228	18.0594
222	20	58	140	Oaxaca	Mazatlán Villa de Flores	Loma Tucán	-96.9364	18.0681
223	20	58	141	Oaxaca	Mazatlán Villa de Flores	Piedra Mazacoátl	-96.9131	18.0369
224	20	58	142	Oaxaca	Mazatlán Villa de Flores	Las Águilas	-96.9422	18.0181
225	20	58	143	Oaxaca	Mazatlán Villa de Flores	Loma Tepehuaje	-96.9228	18.0372
226	20	58	144	Oaxaca	Mazatlán Villa de Flores	Barrio Enrique Flores Magón	-96.8917	18.0236
227	20	58	145	Oaxaca	Mazatlán Villa de Flores	Hierba Santa	-96.8594	18.0583
228	20	58	146	Oaxaca	Mazatlán Villa de Flores	Rancho Nuevo	-96.8956	18.0331
229	20	58	147	Oaxaca	Mazatlán Villa de Flores	Barrio Mirador	-96.8553	18.0258
230	20	109	1	Oaxaca	San Antonio Nanahuatípam	San Antonio Nanahuatípam	-97.1258	18.1356
231	20	109	2	Oaxaca	San Antonio Nanahuatípam	San Gabriel Casa Blanca	-97.1378	18.1508
232	20	136	14	Oaxaca	San Felipe Usila	San Antonio del Barrio	-96.5558	17.7589
233	20	136	16	Oaxaca	San Felipe Usila	Santa Cruz Tepetotutla	-96.5586	17.7392
234	20	139	1	Oaxaca	San Francisco Chapulapa	San Francisco Chapulapa	-96.7556	17.9403
235	20	139	2	Oaxaca	San Francisco Chapulapa	Hierba Buena	-96.7592	17.95
236	20	139	5	Oaxaca	San Francisco Chapulapa	Agua Neblina	-96.7558	17.9589
237	20	139	6	Oaxaca	San Francisco Chapulapa	El Ocotal	-96.7483	17.9247
238	20	139	8	Oaxaca	San Francisco Chapulapa	La Trinchera	-96.7453	17.9414
239	20	139	10	Oaxaca	San Francisco Chapulapa	La Reforma	-96.7467	17.8758
240	20	139	12	Oaxaca	San Francisco Chapulapa	Chapulapa Viejo	-96.755	17.9322
241	20	139	13	Oaxaca	San Francisco Chapulapa	Monte Flor	-96.7747	17.9453
242	20	139	14	Oaxaca	San Francisco Chapulapa	Peña Blanca	-96.7786	17.9394
243	20	139	15	Oaxaca	San Francisco Chapulapa	Rancho Pinabete	-96.7536	17.9267
244	20	139	16	Oaxaca	San Francisco Chapulapa	Barranca Cueva del Sol	-96.7517	17.9425
245	20	142	1	Oaxaca	San Francisco Huehuetlán	San Francisco Huehuetlán	-96.9469	18.1969
246	20	142	2	Oaxaca	San Francisco Huehuetlán	Papalocuatla	-96.9283	18.2111
247	20	142	3	Oaxaca	San Francisco Huehuetlán	Huehuetlán Segunda Sección	-96.9436	18.1944
248	20	142	4	Oaxaca	San Francisco Huehuetlán	Tranca Flor Caballero	-96.94	18.2078
249	20	142	5	Oaxaca	San Francisco Huehuetlán	Aguacatal	-96.9297	18.1817
250	20	161	10	Oaxaca	San Jerónimo Sosola	Santa María Tejotepec	-96.9808	17.4925
251	20	161	15	Oaxaca	San Jerónimo Sosola	Santa María Yolotepec	-97.0128	17.4967
252	20	161	18	Oaxaca	San Jerónimo Sosola	La Ciénega	-96.9758	17.4983
253	20	161	21	Oaxaca	San Jerónimo Sosola	El Moral	-96.985	17.4883
254	20	161	23	Oaxaca	San Jerónimo Sosola	Ojo de Agua	-96.9586	17.5208
255	20	161	24	Oaxaca	San Jerónimo Sosola	Peña de Águila	-96.9961	17.45
256	20	161	25	Oaxaca	San Jerónimo Sosola	Pueblo Viejo	-96.9617	17.4781
257	20	163	2	Oaxaca	San Jerónimo Tecóatl	Los Naranjos	-96.9322	18.1589
258	20	163	3	Oaxaca	San Jerónimo Tecóatl	Plan de Guadalupe	-96.9525	18.1444
259	20	175	1	Oaxaca	San Juan Bautista Atatlahuca	San Juan Bautista Atatlahuca	-96.8275	17.5311
260	20	175	2	Oaxaca	San Juan Bautista Atatlahuca	El Porvenir	-96.8078	17.5297
261	20	175	3	Oaxaca	San Juan Bautista Atatlahuca	Zoquiápam Boca de los Ríos	-96.8489	17.5572
262	20	175	9	Oaxaca	San Juan Bautista Atatlahuca	El Llano	-96.8325	17.5303
263	20	176	5	Oaxaca	San Juan Bautista Coixtlahuaca	Río Poblano	-97.2644	17.7828
264	20	176	7	Oaxaca	San Juan Bautista Coixtlahuaca	Santa Catarina Ocotlán	-97.2003	17.6964
265	20	176	8	Oaxaca	San Juan Bautista Coixtlahuaca	El Tepozán (Sección Segunda)	-97.1744	17.7411
266	20	176	9	Oaxaca	San Juan Bautista Coixtlahuaca	Chaxenga	-97.2839	17.6878
267	20	176	15	Oaxaca	San Juan Bautista Coixtlahuaca	Carrizal	-97.2369	17.7258
268	20	176	16	Oaxaca	San Juan Bautista Coixtlahuaca	El Guajolote	-97.2239	17.7553
269	20	176	17	Oaxaca	San Juan Bautista Coixtlahuaca	Laguna Seca	-97.2425	17.7578
270	20	176	18	Oaxaca	San Juan Bautista Coixtlahuaca	El Zapato	-97.2136	17.7614
271	20	176	19	Oaxaca	San Juan Bautista Coixtlahuaca	Cerro de Agua (Tercera Sección)	-97.2253	17.7647
272	20	176	20	Oaxaca	San Juan Bautista Coixtlahuaca	Tronco del Río	-97.2492	17.7644
273	20	176	21	Oaxaca	San Juan Bautista Coixtlahuaca	Jazmín Río Poblano	-97.2742	17.7644
274	20	176	22	Oaxaca	San Juan Bautista Coixtlahuaca	Tecamachalco	-97.2525	17.7764
275	20	176	23	Oaxaca	San Juan Bautista Coixtlahuaca	Ixcate	-97.2419	17.7728
276	20	176	25	Oaxaca	San Juan Bautista Coixtlahuaca	El Capulín (Sección Primera)	-97.1906	17.7111
277	20	176	26	Oaxaca	San Juan Bautista Coixtlahuaca	La Mulata	-97.175	17.6994
278	20	176	27	Oaxaca	San Juan Bautista Coixtlahuaca	El Zapotal (Sección Tercera)	-97.2097	17.6786
279	20	176	28	Oaxaca	San Juan Bautista Coixtlahuaca	Zacate Amarillo	-97.1964	17.7758
280	20	176	30	Oaxaca	San Juan Bautista Coixtlahuaca	Cuesta Blanca	-97.2536	17.7953
281	20	177	1	Oaxaca	San Juan Bautista Cuicatlán	San Juan Bautista Cuicatlán	-96.9597	17.7986
282	20	177	2	Oaxaca	San Juan Bautista Cuicatlán	El Cacique	-96.8878	17.7517
283	20	177	3	Oaxaca	San Juan Bautista Cuicatlán	Guadalupe de los Obos	-97.0156	17.8417
284	20	177	4	Oaxaca	San Juan Bautista Cuicatlán	Iberia	-96.9744	17.7911
285	20	177	5	Oaxaca	San Juan Bautista Cuicatlán	San Francisco Tutepetongo	-96.8808	17.7161
286	20	177	6	Oaxaca	San Juan Bautista Cuicatlán	San Gabriel Almoloya	-97.035	17.6258
287	20	177	7	Oaxaca	San Juan Bautista Cuicatlán	San José del Chilar	-96.9364	17.7081
288	20	177	8	Oaxaca	San Juan Bautista Cuicatlán	San Juan Coyula	-96.91	17.9147
289	20	177	9	Oaxaca	San Juan Bautista Cuicatlán	San Pedro Chicozapotes	-96.9572	17.7683
290	20	177	10	Oaxaca	San Juan Bautista Cuicatlán	San Pedro Nodón	-97.1267	17.7997
291	20	177	12	Oaxaca	San Juan Bautista Cuicatlán	Santa María Almoloyas	-97.0233	17.6092
292	20	177	13	Oaxaca	San Juan Bautista Cuicatlán	Santiago Dominguillo	-96.9169	17.6517
293	20	177	14	Oaxaca	San Juan Bautista Cuicatlán	Santiago Quiotepec	-96.9822	17.9003
294	20	177	15	Oaxaca	San Juan Bautista Cuicatlán	Zapotillo	-96.9767	17.7994
295	20	177	16	Oaxaca	San Juan Bautista Cuicatlán	Estación Quiotepec	-96.9911	17.8911
296	20	177	18	Oaxaca	San Juan Bautista Cuicatlán	Santa Cruz	-96.9531	17.6369
297	20	177	19	Oaxaca	San Juan Bautista Cuicatlán	El Escape	-97.0003	17.8381
298	20	177	20	Oaxaca	San Juan Bautista Cuicatlán	El Águila Almoloyas	-97.0244	17.5947
299	20	177	24	Oaxaca	San Juan Bautista Cuicatlán	El Bejucal	-96.9456	17.7319
300	20	177	25	Oaxaca	San Juan Bautista Cuicatlán	La Cruz	-96.9469	17.7575
301	20	177	26	Oaxaca	San Juan Bautista Cuicatlán	El Guayabo (Las Delicias)	-96.9275	17.6747
302	20	177	29	Oaxaca	San Juan Bautista Cuicatlán	La Garita	-96.9561	17.81
303	20	177	30	Oaxaca	San Juan Bautista Cuicatlán	Tecomavaca (Barrio Tecomavaca)	-96.9536	17.8061
304	20	177	31	Oaxaca	San Juan Bautista Cuicatlán	Benito Juárez del Progreso	-96.9533	17.7878
305	20	177	32	Oaxaca	San Juan Bautista Cuicatlán	Emiliano Zapata	-96.9681	17.8
306	20	177	33	Oaxaca	San Juan Bautista Cuicatlán	Iglesia Vieja	-96.9656	17.81
307	20	177	34	Oaxaca	San Juan Bautista Cuicatlán	Ojito de Agua	-96.9536	17.8025
308	20	187	1	Oaxaca	San Juan Coatzóspam	San Juan Coatzóspam	-96.7622	18.0489
309	20	187	4	Oaxaca	San Juan Coatzóspam	San Isidro	-96.7594	18.0447
310	20	187	6	Oaxaca	San Juan Coatzóspam	Nubiñuutun	-96.7583	18.0478
311	20	187	7	Oaxaca	San Juan Coatzóspam	El Manzanal (El Potrero)	-96.7728	18.0514
312	20	187	8	Oaxaca	San Juan Coatzóspam	Loma de Hueso	-96.7683	18.0386
313	20	206	1	Oaxaca	San Juan de los Cués	San Juan de los Cués	-97.0583	18.0461
314	20	206	2	Oaxaca	San Juan de los Cués	Contlalco	-97.0183	18.0892
315	20	206	3	Oaxaca	San Juan de los Cués	San Antonio Nopalera	-96.9917	18.0592
316	20	206	6	Oaxaca	San Juan de los Cués	Barrio Carpintero	-96.9825	18.0739
317	20	206	7	Oaxaca	San Juan de los Cués	Barrio Gentil	-96.9892	18.0647
318	20	206	8	Oaxaca	San Juan de los Cués	Ciénega	-96.9894	18.0544
319	20	206	9	Oaxaca	San Juan de los Cués	Barrio Santiago	-96.9869	18.0467
320	20	206	10	Oaxaca	San Juan de los Cués	Las Lomas	-97.0661	18.0414
321	20	214	1	Oaxaca	San Juan Quiotepec	San Juan Quiotepec	-96.5883	17.6011
322	20	214	2	Oaxaca	San Juan Quiotepec	Maninaltepec	-96.6372	17.5939
323	20	214	3	Oaxaca	San Juan Quiotepec	Santa María Nieves	-96.5619	17.6267
324	20	214	4	Oaxaca	San Juan Quiotepec	Santa María Totomoxtla	-96.5594	17.6131
325	20	214	9	Oaxaca	San Juan Quiotepec	Eh Füu	-96.5914	17.6064
326	20	214	10	Oaxaca	San Juan Quiotepec	Mii Coho Cüi	-96.59	17.5969
327	20	214	13	Oaxaca	San Juan Quiotepec	Barrio de San Antonio	-96.5836	17.6078
328	20	220	1	Oaxaca	San Juan Tepeuxila	San Juan Tepeuxila	-96.8406	17.7233
329	20	220	2	Oaxaca	San Juan Tepeuxila	San Andrés Pápalo	-96.7697	17.7447
330	20	220	3	Oaxaca	San Juan Tepeuxila	San Juan Teponaxtla	-96.7211	17.7181
331	20	220	4	Oaxaca	San Juan Tepeuxila	San Pedro Cuyaltepec	-96.79	17.7708
332	20	220	5	Oaxaca	San Juan Tepeuxila	San Sebastián Tlacolula	-96.7903	17.7047
333	20	220	6	Oaxaca	San Juan Tepeuxila	Llano Fusil	-96.7517	17.8125
334	20	220	7	Oaxaca	San Juan Tepeuxila	Llano Limón	-96.7369	17.8
335	20	220	16	Oaxaca	San Juan Tepeuxila	Río de San Pedro	-96.7903	17.7783
336	20	220	17	Oaxaca	San Juan Tepeuxila	Los Leyva	-96.6467	17.7158
337	20	234	1	Oaxaca	San Lucas Zoquiápam	San Lucas Zoquiápam	-96.9058	18.1353
338	20	234	2	Oaxaca	San Lucas Zoquiápam	Agua de Niño	-96.8806	18.1058
339	20	234	3	Oaxaca	San Lucas Zoquiápam	Los Frailes	-96.9519	18.1056
340	20	234	4	Oaxaca	San Lucas Zoquiápam	San Marcos Liquidámbar	-96.8994	18.1217
341	20	234	5	Oaxaca	San Lucas Zoquiápam	San Isidro Zoquiápam	-96.9275	18.0989
342	20	234	6	Oaxaca	San Lucas Zoquiápam	San José Vista Hermosa	-96.8828	18.1242
343	20	234	7	Oaxaca	San Lucas Zoquiápam	San Juan la Unión	-96.8872	18.1028
344	20	234	9	Oaxaca	San Lucas Zoquiápam	San Martín	-96.9494	18.1236
345	20	234	10	Oaxaca	San Lucas Zoquiápam	Guadalupe	-96.8961	18.13
346	20	234	11	Oaxaca	San Lucas Zoquiápam	Llano de Álamo	-96.8781	18.0964
347	20	234	12	Oaxaca	San Lucas Zoquiápam	Peña Colorada	-96.9317	18.1394
348	20	234	13	Oaxaca	San Lucas Zoquiápam	Peña Blanca	-96.9553	18.0975
349	20	234	14	Oaxaca	San Lucas Zoquiápam	Buena Vista	-96.9317	18.1086
350	20	234	16	Oaxaca	San Lucas Zoquiápam	El Paxtle	-96.9228	18.1381
351	20	234	18	Oaxaca	San Lucas Zoquiápam	El Vizaje	-96.9036	18.1094
352	20	234	22	Oaxaca	San Lucas Zoquiápam	Otatitlán (Loma Otatitlán)	-96.8767	18.1258
353	20	234	23	Oaxaca	San Lucas Zoquiápam	Linda Vista	-96.8778	18.1242
354	20	234	24	Oaxaca	San Lucas Zoquiápam	Tierra Colorada	-96.8736	18.1189
355	20	234	25	Oaxaca	San Lucas Zoquiápam	Agua Negra	-96.9603	18.1019
356	20	234	27	Oaxaca	San Lucas Zoquiápam	Loma Aurora	-96.9108	18.1439
357	20	234	28	Oaxaca	San Lucas Zoquiápam	Loma Caballo	-96.8858	18.1172
358	20	234	29	Oaxaca	San Lucas Zoquiápam	Loma de Águila	-96.9186	18.1172
359	20	234	30	Oaxaca	San Lucas Zoquiápam	Loma Izote	-96.9139	18.1294
360	20	234	32	Oaxaca	San Lucas Zoquiápam	La Palmera	-96.8811	18.1181
361	20	234	33	Oaxaca	San Lucas Zoquiápam	San Martín San Isidro	-96.9297	18.1125
362	20	234	34	Oaxaca	San Lucas Zoquiápam	Camino a Yoloxóchitl	-96.9025	18.1325
363	20	234	35	Oaxaca	San Lucas Zoquiápam	Río San Pedro	-96.8669	18.1236
364	20	244	1	Oaxaca	San Martín Toxpalan	San Martín Toxpalan	-97.0572	18.1
365	20	244	2	Oaxaca	San Martín Toxpalan	Capultitla	-97.01	18.1342
366	20	244	3	Oaxaca	San Martín Toxpalan	Cuixtepec	-96.9958	18.1094
367	20	244	4	Oaxaca	San Martín Toxpalan	El Duraznillo	-96.9839	18.1122
368	20	244	5	Oaxaca	San Martín Toxpalan	Ignacio Zaragoza	-96.9931	18.1281
369	20	244	6	Oaxaca	San Martín Toxpalan	Vista Hermosa	-97.0242	18.1003
370	20	244	7	Oaxaca	San Martín Toxpalan	Lagunillas	-96.9928	18.1119
371	20	244	11	Oaxaca	San Martín Toxpalan	Colonia Mirador	-97.0539	18.1025
372	20	244	12	Oaxaca	San Martín Toxpalan	Barrio del Toreo	-97.0658	18.0961
373	20	244	13	Oaxaca	San Martín Toxpalan	Inspectoría Independencia Guadalupe	-97.1231	18.1419
374	20	244	14	Oaxaca	San Martín Toxpalan	Los Reyes	-97.0681	18.0722
375	20	264	5	Oaxaca	San Miguel Chicahua	La Bellota	-97.205	17.6536
376	20	264	6	Oaxaca	San Miguel Chicahua	Poza Azul (Zaacaba)	-97.1956	17.6522
377	20	264	7	Oaxaca	San Miguel Chicahua	Agua Negra	-97.1983	17.6547
378	20	264	8	Oaxaca	San Miguel Chicahua	Cerro Prieto	-97.1875	17.6586
379	20	264	10	Oaxaca	San Miguel Chicahua	Buenavista	-97.1689	17.6542
380	20	264	13	Oaxaca	San Miguel Chicahua	Monte Obscuro	-97.2094	17.6531
381	20	264	21	Oaxaca	San Miguel Chicahua	Monte Obscuro	-97.1656	17.6219
382	20	264	32	Oaxaca	San Miguel Chicahua	La Ciénega (Ndutzacoyo)	-97.1739	17.6439
383	20	270	1	Oaxaca	San Miguel Huautla	San Miguel Huautla	-97.1431	17.7403
384	20	270	2	Oaxaca	San Miguel Huautla	Cerro Verde	-97.1244	17.7603
385	20	270	3	Oaxaca	San Miguel Huautla	El Encinal	-97.1519	17.7325
386	20	270	5	Oaxaca	San Miguel Huautla	El Tejocote	-97.1711	17.7767
387	20	270	7	Oaxaca	San Miguel Huautla	Tierra Colorada	-97.1442	17.7117
388	20	270	8	Oaxaca	San Miguel Huautla	Tierra Blanca	-97.1542	17.7383
389	20	270	9	Oaxaca	San Miguel Huautla	Peña Colorada	-97.1731	17.7519
390	20	270	10	Oaxaca	San Miguel Huautla	Tepotzán	-97.1628	17.7272
391	20	270	12	Oaxaca	San Miguel Huautla	Boquerón	-97.1458	17.7272
392	20	270	13	Oaxaca	San Miguel Huautla	Loma del Modronio	-97.1589	17.7644
393	20	270	14	Oaxaca	San Miguel Huautla	El Rosario	-97.1433	17.7536
394	20	270	15	Oaxaca	San Miguel Huautla	Barrio de Santa Cruz	-97.1381	17.7403
395	20	276	1	Oaxaca	San Miguel Santa Flor	San Miguel Santa Flor	-96.7986	17.9208
396	20	276	2	Oaxaca	San Miguel Santa Flor	Palo Mora	-96.7808	17.9336
397	20	276	3	Oaxaca	San Miguel Santa Flor	Peña Ardilla	-96.7944	17.9383
398	20	276	4	Oaxaca	San Miguel Santa Flor	Llano Nopal	-96.8036	17.9342
399	20	276	5	Oaxaca	San Miguel Santa Flor	Peña Colorada	-96.7986	17.9322
400	20	276	6	Oaxaca	San Miguel Santa Flor	Palo Aguacate	-96.8011	17.93
401	20	276	7	Oaxaca	San Miguel Santa Flor	Cerro Culebra	-96.8058	17.9278
402	20	276	8	Oaxaca	San Miguel Santa Flor	Cerro Pelón	-96.8058	17.9203
403	20	276	9	Oaxaca	San Miguel Santa Flor	Agua Ceniza	-96.7886	17.9228
404	20	283	3	Oaxaca	San Miguel Tequixtepec	Palo Solo	-97.2603	17.8369
405	20	283	9	Oaxaca	San Miguel Tequixtepec	Buena Vista	-97.3039	17.8203
406	20	304	2	Oaxaca	San Pedro Coxcaltepec Cántaros	San Juan Ixtaltepec	-97.0625	17.5406
407	20	311	1	Oaxaca	San Pedro Jaltepetongo	San Pedro Jaltepetongo	-97.0339	17.6886
408	20	313	1	Oaxaca	San Pedro Jocotipac	San Pedro Jocotipac	-97.0794	17.7686
409	20	313	2	Oaxaca	San Pedro Jocotipac	Cerro de la Cruz	-97.0836	17.7633
410	20	313	3	Oaxaca	San Pedro Jocotipac	Loma del Calvario	-97.0783	17.7622
411	20	313	4	Oaxaca	San Pedro Jocotipac	Rancho Buenavista	-97.0878	17.775
412	20	326	1	Oaxaca	San Pedro Sochiápam	San Pedro Sochiápam	-96.6622	17.8275
413	20	326	2	Oaxaca	San Pedro Sochiápam	Santiago Quetzalapa	-96.6317	17.8367
414	20	326	4	Oaxaca	San Pedro Sochiápam	El Retumbadero	-96.6506	17.8039
415	20	326	5	Oaxaca	San Pedro Sochiápam	San Juan Zautla	-96.6731	17.8583
416	20	326	6	Oaxaca	San Pedro Sochiápam	Unión Francesa	-96.6475	17.7636
417	20	326	7	Oaxaca	San Pedro Sochiápam	Moctezuma	-96.6361	17.7889
418	20	326	8	Oaxaca	San Pedro Sochiápam	Colonia de la Palma	-96.6575	17.8303
419	20	336	1	Oaxaca	San Pedro Yólox	San Pedro Yólox	-96.5517	17.5875
420	20	336	4	Oaxaca	San Pedro Yólox	Rosario Temextitlán	-96.5506	17.5944
421	20	336	12	Oaxaca	San Pedro Yólox	San Francisco la Reforma	-96.57	17.64
422	20	336	16	Oaxaca	San Pedro Yólox	San Martín Buenavista	-96.615	17.635
423	20	336	21	Oaxaca	San Pedro Yólox	El Carrizal	-96.6389	17.5494
424	20	340	1	Oaxaca	San Pedro y San Pablo Tequixtepec	San Pedro y San Pablo Tequixtepec	-97.7189	18.0603
425	20	340	2	Oaxaca	San Pedro y San Pablo Tequixtepec	Santa María Mixquixtlahuaca	-97.6142	18.1003
426	20	340	3	Oaxaca	San Pedro y San Pablo Tequixtepec	San Francisco Huapanapa	-97.6725	18.1386
427	20	340	4	Oaxaca	San Pedro y San Pablo Tequixtepec	San José Trujápam	-97.6475	18.1675
428	20	340	9	Oaxaca	San Pedro y San Pablo Tequixtepec	Puente de Vigas	-97.6944	18.0658
429	20	340	11	Oaxaca	San Pedro y San Pablo Tequixtepec	El Capulín	-97.5969	18.0936
430	20	340	12	Oaxaca	San Pedro y San Pablo Tequixtepec	Tepalcatepec	-97.6739	18.0808
431	20	340	13	Oaxaca	San Pedro y San Pablo Tequixtepec	Amatitlán	-97.7658	18.0936
432	20	340	16	Oaxaca	San Pedro y San Pablo Tequixtepec	Rancho Culebra	-97.6097	18.1503
433	20	340	18	Oaxaca	San Pedro y San Pablo Tequixtepec	Guadalupe Mezquital	-97.6892	18.0878
434	20	340	21	Oaxaca	San Pedro y San Pablo Tequixtepec	San Bartolo Coculco	-97.5864	18.115
435	20	340	28	Oaxaca	San Pedro y San Pablo Tequixtepec	Rumbo a Tiniyú	-97.7175	18.0653
436	20	340	29	Oaxaca	San Pedro y San Pablo Tequixtepec	Barrio San Pedro	-97.7186	18.0569
437	20	340	30	Oaxaca	San Pedro y San Pablo Tequixtepec	Barrio San Sebastián	-97.7222	18.0614
438	20	354	5	Oaxaca	Santa Ana Ateixtlahuaca	La Providencia	-96.8631	18.2369
439	20	354	8	Oaxaca	Santa Ana Ateixtlahuaca	Piedra Ancha	-96.8772	18.2367
440	20	354	9	Oaxaca	Santa Ana Ateixtlahuaca	Tierra Abajo	-96.8856	18.2314
441	20	354	10	Oaxaca	Santa Ana Ateixtlahuaca	La Corneta	-96.8781	18.2314
442	20	355	1	Oaxaca	Santa Ana Cuauhtémoc	Santa Ana Cuauhtémoc	-96.7953	17.9833
443	20	355	2	Oaxaca	Santa Ana Cuauhtémoc	Aguacate	-96.7961	17.9786
444	20	355	3	Oaxaca	Santa Ana Cuauhtémoc	Agua Toro	-96.8056	17.9792
445	20	355	4	Oaxaca	Santa Ana Cuauhtémoc	San Martín Caballero	-96.8061	17.9608
446	20	355	6	Oaxaca	Santa Ana Cuauhtémoc	Peña Blanca	-96.8061	17.9694
447	20	355	7	Oaxaca	Santa Ana Cuauhtémoc	Monte Flor	-96.7864	17.9517
448	20	355	9	Oaxaca	Santa Ana Cuauhtémoc	Nucodo	-96.81	17.9672
449	20	355	10	Oaxaca	Santa Ana Cuauhtémoc	El Cerro	-96.7925	17.9708
450	20	355	11	Oaxaca	Santa Ana Cuauhtémoc	Agua Iglesia	-96.8022	17.9925
451	20	355	12	Oaxaca	Santa Ana Cuauhtémoc	Isidro Pérez Hernández	-96.7911	17.9811
452	20	373	1	Oaxaca	Santa Catarina Zapoquila	Santa Catarina Zapoquila	-97.6014	18.0653
453	20	373	3	Oaxaca	Santa Catarina Zapoquila	Rancho Ramírez (Barrio de Jesús Ramírez)	-97.5981	18.0678
454	20	373	4	Oaxaca	Santa Catarina Zapoquila	Río Grande	-97.5753	18.0514
455	20	373	6	Oaxaca	Santa Catarina Zapoquila	Nemesio Rosas	-97.6031	18.0706
456	20	395	1	Oaxaca	Santa María Apazco	Santa María Apazco	-97.1011	17.6333
457	20	395	2	Oaxaca	Santa María Apazco	Pericón	-97.0592	17.6458
458	20	395	3	Oaxaca	Santa María Apazco	Tierra Colorada	-97.0661	17.6108
459	20	395	4	Oaxaca	Santa María Apazco	San Isidro	-97.1103	17.6161
460	20	395	5	Oaxaca	Santa María Apazco	Llano del Sabino	-97.085	17.6342
461	20	395	6	Oaxaca	Santa María Apazco	Mariposa	-97.0975	17.6119
462	20	395	7	Oaxaca	Santa María Apazco	El Almacén	-97.0983	17.5836
463	20	395	9	Oaxaca	Santa María Apazco	Loma Larga	-97.0869	17.6142
464	20	395	15	Oaxaca	Santa María Apazco	San Antonio Nuyoo	-97.0756	17.5892
465	20	395	16	Oaxaca	Santa María Apazco	Sandoo Ñuu	-97.105	17.6389
466	20	395	17	Oaxaca	Santa María Apazco	Yucandigui	-97.1031	17.6458
467	20	395	18	Oaxaca	Santa María Apazco	Cañada de Algodón	-97.0758	17.6169
468	20	395	19	Oaxaca	Santa María Apazco	Río Blanco	-97.0775	17.6331
469	20	395	20	Oaxaca	Santa María Apazco	Yukuxio	-97.055	17.6678
470	20	396	1	Oaxaca	Santa María la Asunción	Santa María la Asunción	-96.8192	18.1072
471	20	396	2	Oaxaca	Santa María la Asunción	Llano de Agua	-96.8108	18.1061
472	20	396	3	Oaxaca	Santa María la Asunción	San Agustín Nuevo	-96.8294	18.0986
473	20	396	4	Oaxaca	Santa María la Asunción	La Raya	-96.8047	18.1089
474	20	406	5	Oaxaca	Santa María Chilchotla	San José Cañaltepec	-96.8489	18.2369
475	20	406	15	Oaxaca	Santa María Chilchotla	Monte Sinaí	-96.7911	18.3044
476	20	406	27	Oaxaca	Santa María Chilchotla	San Julio	-96.8303	18.2478
477	20	406	29	Oaxaca	Santa María Chilchotla	San Miguel Nuevo	-96.7892	18.3172
478	20	406	40	Oaxaca	Santa María Chilchotla	La Chicharra	-96.8242	18.2753
479	20	406	70	Oaxaca	Santa María Chilchotla	Cerro Palma	-96.7983	18.2992
480	20	406	76	Oaxaca	Santa María Chilchotla	Colonia San Miguel (La Colonia)	-96.81	18.3186
481	20	406	86	Oaxaca	Santa María Chilchotla	Monte Calvario	-96.7847	18.3092
482	20	406	88	Oaxaca	Santa María Chilchotla	San Martín Río Petlapa	-96.8053	18.3278
483	20	406	109	Oaxaca	Santa María Chilchotla	La Soledad	-96.8372	18.2556
484	20	406	114	Oaxaca	Santa María Chilchotla	Colonia Guadalupe	-96.7847	18.3119
485	20	406	115	Oaxaca	Santa María Chilchotla	La Cordillera	-96.8053	18.3158
486	20	406	116	Oaxaca	Santa María Chilchotla	Cueva Blanca	-96.7994	18.3092
487	20	406	117	Oaxaca	Santa María Chilchotla	Llano de Insurgentes	-96.7922	18.3158
488	20	406	119	Oaxaca	Santa María Chilchotla	Loma Verde	-96.7717	18.3253
489	20	406	121	Oaxaca	Santa María Chilchotla	La Paz	-96.7797	18.3169
490	20	406	122	Oaxaca	Santa María Chilchotla	San Gregorio	-96.795	18.3125
491	20	406	123	Oaxaca	Santa María Chilchotla	Agua de Cueva	-96.8389	18.2358
492	20	406	131	Oaxaca	Santa María Chilchotla	Cerro Carlota (Santa Carlota)	-96.8014	18.3147
493	20	406	132	Oaxaca	Santa María Chilchotla	Cerro Quemado	-96.8075	18.3164
494	20	406	134	Oaxaca	Santa María Chilchotla	El Paraíso (Rancho el Paraíso)	-96.7958	18.3003
495	20	406	135	Oaxaca	Santa María Chilchotla	Villa Hermosa	-96.7997	18.3031
496	20	406	140	Oaxaca	Santa María Chilchotla	Monte Carmelo	-96.7894	18.2978
497	20	406	141	Oaxaca	Santa María Chilchotla	Barrio Santa Lucía	-96.7856	18.3017
498	20	416	1	Oaxaca	Santa María Ixcatlán	Santa María Ixcatlán	-97.1928	17.8528
499	20	416	2	Oaxaca	Santa María Ixcatlán	Río del Guaje	-97.1989	17.8572
500	20	425	1	Oaxaca	Santa María Pápalo	Santa María Pápalo	-96.7972	17.7825
501	20	425	2	Oaxaca	Santa María Pápalo	Peña Verde	-96.7461	17.8444
502	20	425	3	Oaxaca	Santa María Pápalo	Teponapa	-96.7256	17.8361
503	20	431	1	Oaxaca	Santa María Tecomavaca	Santa María Tecomavaca	-97.0236	17.9556
504	20	431	2	Oaxaca	Santa María Tecomavaca	Buena Vista	-96.9619	17.9683
505	20	431	4	Oaxaca	Santa María Tecomavaca	Santiago el Viejo	-96.9817	18.0208
506	20	431	5	Oaxaca	Santa María Tecomavaca	El Recibimiento	-97.0242	17.9603
507	20	434	1	Oaxaca	Santa María Teopoxco	Santa María Teopoxco	-96.9547	18.1661
508	20	434	2	Oaxaca	Santa María Teopoxco	Villa Nueva	-96.9808	18.1786
509	20	434	3	Oaxaca	Santa María Teopoxco	Altamira	-96.955	18.2039
510	20	434	4	Oaxaca	Santa María Teopoxco	Cinco Flores	-96.9847	18.1592
511	20	434	5	Oaxaca	Santa María Teopoxco	San José Chiapas	-96.9594	18.1939
512	20	434	6	Oaxaca	Santa María Teopoxco	Los Duraznos	-96.9642	18.1503
513	20	434	9	Oaxaca	Santa María Teopoxco	Tecuanapam	-96.9606	18.1622
514	20	434	11	Oaxaca	Santa María Teopoxco	Huitztla	-96.955	18.1933
515	20	434	12	Oaxaca	Santa María Teopoxco	Tenantitlán	-96.9558	18.1978
516	20	434	13	Oaxaca	Santa María Teopoxco	Ayacuautla	-96.9542	18.1758
517	20	434	14	Oaxaca	Santa María Teopoxco	Tepetitlán	-96.9772	18.1706
518	20	434	16	Oaxaca	Santa María Teopoxco	San Nicolás	-96.9511	18.1536
519	20	434	18	Oaxaca	Santa María Teopoxco	Tepec	-96.9669	18.1908
520	20	434	19	Oaxaca	Santa María Teopoxco	Cerro de las Plumas (Ihuitepec)	-96.9481	18.2111
521	20	434	20	Oaxaca	Santa María Teopoxco	Loma Alta	-96.9928	18.1769
522	20	434	21	Oaxaca	Santa María Teopoxco	Francisco I. Madero	-96.9889	18.1786
523	20	434	22	Oaxaca	Santa María Teopoxco	Buena Vista	-96.9708	18.1808
524	20	434	23	Oaxaca	Santa María Teopoxco	Tetzmolán	-96.9603	18.1472
525	20	434	24	Oaxaca	Santa María Teopoxco	Vista Hermosa (Xonotla)	-96.9706	18.1864
526	20	434	26	Oaxaca	Santa María Teopoxco	Mazatlán	-96.9664	18.1719
527	20	434	27	Oaxaca	Santa María Teopoxco	Huatlatzinco	-96.9686	18.1708
528	20	434	28	Oaxaca	Santa María Teopoxco	Cosahuicahuatla	-96.9719	18.1689
529	20	434	31	Oaxaca	Santa María Teopoxco	Santa Cruz Ocotzocuautla	-96.9825	18.1961
530	20	434	32	Oaxaca	Santa María Teopoxco	Titiotla	-96.9781	18.1861
531	20	434	33	Oaxaca	Santa María Teopoxco	Barrio Escondido	-96.9653	18.1936
532	20	434	34	Oaxaca	Santa María Teopoxco	Exotitlán	-96.9758	18.1778
533	20	434	35	Oaxaca	Santa María Teopoxco	Tzicastlán	-96.9547	18.1897
534	20	434	36	Oaxaca	Santa María Teopoxco	Plan de Guadalupe	-96.9542	18.145
535	20	434	37	Oaxaca	Santa María Teopoxco	Guadalupe Victoria	-96.9547	18.1622
536	20	436	1	Oaxaca	Santa María Texcatitlán	Santa María Texcatitlán	-97.0667	17.7125
537	20	436	2	Oaxaca	Santa María Texcatitlán	El Palmar (El Rancho)	-97.0756	17.7039
538	20	438	1	Oaxaca	Santa María Tlalixtac	Santa María Tlalixtac	-96.7375	17.9494
539	20	438	2	Oaxaca	Santa María Tlalixtac	Tlalixtac Viejo	-96.7503	17.885
540	20	438	6	Oaxaca	Santa María Tlalixtac	Loma de Hielo	-96.7347	17.9425
541	20	438	12	Oaxaca	Santa María Tlalixtac	La Ciénega	-96.7267	17.9414
542	20	438	13	Oaxaca	Santa María Tlalixtac	Arroyo Aguacate	-96.7447	17.9514
543	20	438	15	Oaxaca	Santa María Tlalixtac	Agua Tijera	-96.7314	17.9453
544	20	438	17	Oaxaca	Santa María Tlalixtac	Rancho Panteón	-96.7397	17.9472
545	20	438	18	Oaxaca	Santa María Tlalixtac	Agua Relámpago	-96.7475	17.9072
546	20	451	1	Oaxaca	Santiago Apoala	Santiago Apoala	-97.1361	17.6472
547	20	451	2	Oaxaca	Santiago Apoala	San Antonio Nduayaco	-97.1464	17.6867
548	20	451	3	Oaxaca	Santiago Apoala	Tierra Colorada	-97.1431	17.6133
549	20	451	5	Oaxaca	Santiago Apoala	Unión Palo Solo	-97.1339	17.7044
550	20	451	6	Oaxaca	Santiago Apoala	Unión Buena Vista (Yodocanit o Yodocani)	-97.1331	17.6314
551	20	451	7	Oaxaca	Santiago Apoala	Jazmín Morelos	-97.1564	17.6606
552	20	451	9	Oaxaca	Santiago Apoala	Arriba de la Peña	-97.1464	17.6469
553	20	458	1	Oaxaca	Santiago Comaltepec	Santiago Comaltepec	-96.5483	17.565
554	20	458	3	Oaxaca	Santiago Comaltepec	Soledad Tectitlán	-96.5719	17.5806
555	20	459	1	Oaxaca	Santiago Chazumba	Santiago Chazumba	-97.6806	18.1889
556	20	459	3	Oaxaca	Santiago Chazumba	Lunatitlán del Progreso	-97.7419	18.1792
557	20	459	5	Oaxaca	Santiago Chazumba	Olleras de Bustamante	-97.7119	18.2194
558	20	459	7	Oaxaca	Santiago Chazumba	San Juan Nochixtlán	-97.6489	18.1075
559	20	459	8	Oaxaca	Santiago Chazumba	San Sebastián Frontera	-97.6539	18.2519
560	20	459	11	Oaxaca	Santiago Chazumba	Barrio Santa Lucía	-97.6869	18.205
561	20	459	12	Oaxaca	Santiago Chazumba	Los Pirules	-97.6517	18.1819
562	20	459	13	Oaxaca	Santiago Chazumba	Barrio Tanchii	-97.7031	18.2189
563	20	459	15	Oaxaca	Santiago Chazumba	Rancho Arco	-97.6197	18.0725
564	20	459	16	Oaxaca	Santiago Chazumba	Paredones	-97.7336	18.2217
565	20	459	17	Oaxaca	Santiago Chazumba	El Higo	-97.7197	18.1986
566	20	459	19	Oaxaca	Santiago Chazumba	Sanchico	-97.7264	18.2133
567	20	459	22	Oaxaca	Santiago Chazumba	Escalerillas	-97.7272	18.2361
568	20	459	23	Oaxaca	Santiago Chazumba	Buenavista	-97.7125	18.2386
569	20	459	25	Oaxaca	Santiago Chazumba	El Chimalayo	-97.7361	18.2161
570	20	459	26	Oaxaca	Santiago Chazumba	Los Salas	-97.6689	18.2161
571	20	459	31	Oaxaca	Santiago Chazumba	Sociedad Gutiérrez (Sociedad Agrícola)	-97.6978	18.1861
572	20	459	36	Oaxaca	Santiago Chazumba	Sociedad San Isidro	-97.6875	18.1717
573	20	459	39	Oaxaca	Santiago Chazumba	Higo Nuevo	-97.6875	18.1867
574	20	459	40	Oaxaca	Santiago Chazumba	Maninaltepec	-97.6447	18.0689
575	20	463	2	Oaxaca	Santiago Huauclilla	San Bartolomé Zotula	-97.0572	17.5064
576	20	463	3	Oaxaca	Santiago Huauclilla	San Juan Tlalixtlahuaca	-97.0297	17.5169
577	20	463	4	Oaxaca	Santiago Huauclilla	Santiago Ixtlahuaca	-96.9975	17.5383
578	20	463	13	Oaxaca	Santiago Huauclilla	La Rosa	-97.0322	17.4661
579	20	463	18	Oaxaca	Santiago Huauclilla	Nachada	-97.0331	17.4892
580	20	478	1	Oaxaca	Santiago Nacaltepec	Santiago Nacaltepec	-96.9175	17.5031
581	20	478	2	Oaxaca	Santiago Nacaltepec	San José Aragón	-96.8294	17.4967
582	20	478	4	Oaxaca	Santiago Nacaltepec	San Francisco Cotahuixtla	-96.9114	17.5292
583	20	478	5	Oaxaca	Santiago Nacaltepec	San Juan Tonaltepec	-96.9572	17.57
584	20	478	6	Oaxaca	Santiago Nacaltepec	La Unión	-96.8419	17.4939
585	20	478	7	Oaxaca	Santiago Nacaltepec	El Capulín	-96.9447	17.5328
586	20	478	9	Oaxaca	Santiago Nacaltepec	El Tomatal	-96.9281	17.5447
587	20	478	10	Oaxaca	Santiago Nacaltepec	El Chamizal	-96.9236	17.5333
588	20	478	17	Oaxaca	Santiago Nacaltepec	El Capulín de Abajo	-96.9358	17.5331
589	20	478	18	Oaxaca	Santiago Nacaltepec	La Desviación de Nacaltepec	-96.9328	17.5044
590	20	478	21	Oaxaca	Santiago Nacaltepec	El Paraíso	-96.9511	17.5781
591	20	478	22	Oaxaca	Santiago Nacaltepec	El Rosario	-96.9536	17.5372
592	20	490	1	Oaxaca	Santiago Texcalcingo	Santiago Texcalcingo	-96.9681	18.2072
593	20	490	2	Oaxaca	Santiago Texcalcingo	Tepantitlán	-96.9844	18.2067
594	20	490	3	Oaxaca	Santiago Texcalcingo	Pelixtitlan	-96.9922	18.2217
595	20	490	4	Oaxaca	Santiago Texcalcingo	Huashintlán	-96.975	18.2253
596	20	490	5	Oaxaca	Santiago Texcalcingo	Buena Vista	-96.9853	18.2181
597	20	490	7	Oaxaca	Santiago Texcalcingo	Loma Bonita	-96.9642	18.2228
598	20	490	8	Oaxaca	Santiago Texcalcingo	Atempa	-96.9544	18.2147
599	20	490	9	Oaxaca	Santiago Texcalcingo	Coatepec	-96.9586	18.2119
600	20	490	10	Oaxaca	Santiago Texcalcingo	Barrio Tamazulapam	-96.98	18.2011
601	20	527	1	Oaxaca	Santos Reyes Pápalo	Santos Reyes Pápalo	-96.8611	17.8056
602	20	527	2	Oaxaca	Santos Reyes Pápalo	Cacalotepec	-96.8822	17.7619
603	20	527	3	Oaxaca	Santos Reyes Pápalo	El Girasol	-96.8931	17.8014
604	20	527	4	Oaxaca	Santos Reyes Pápalo	Constantino Ojeda Lezama	-96.8739	17.8022
605	20	527	5	Oaxaca	Santos Reyes Pápalo	Marcos Peña Valdez	-96.8642	17.8075
606	20	527	6	Oaxaca	Santos Reyes Pápalo	Celso Herrera Díaz	-96.8672	17.8053
607	20	545	1	Oaxaca	Teotitlán de Flores Magón	Teotitlán de Flores Magón	-97.0722	18.1325
608	20	545	2	Oaxaca	Teotitlán de Flores Magón	Ignacio Mejía	-97.115	18.0981
609	20	545	3	Oaxaca	Teotitlán de Flores Magón	San Bernardino	-97.0186	18.1378
610	20	545	4	Oaxaca	Teotitlán de Flores Magón	Vigastepec	-97.0369	18.175
611	20	545	5	Oaxaca	Teotitlán de Flores Magón	Puerto de la Soledad	-96.9986	18.1653
612	20	545	6	Oaxaca	Teotitlán de Flores Magón	Cerro Verde	-97.0211	18.1758
613	20	545	7	Oaxaca	Teotitlán de Flores Magón	El Vergel	-97.0997	18.1369
614	20	545	9	Oaxaca	Teotitlán de Flores Magón	La Ocotera	-97.0183	18.1517
615	20	545	11	Oaxaca	Teotitlán de Flores Magón	Titla Cuautitla	-97.0875	18.1378
616	20	545	12	Oaxaca	Teotitlán de Flores Magón	San Miguel	-97.0811	18.1444
617	20	545	13	Oaxaca	Teotitlán de Flores Magón	Huerta Felipe Díaz Loaeza (Colonia Juárez)	-97.0686	18.1406
618	20	545	14	Oaxaca	Teotitlán de Flores Magón	Cerro de Hidalgo Cuarta Sección	-97.0617	18.1328
619	20	545	15	Oaxaca	Teotitlán de Flores Magón	Lomas de San Jerónimo	-97.0775	18.1206
620	20	548	3	Oaxaca	Tepelmeme Villa de Morelos	Las Flores	-97.3739	17.9764
621	20	548	4	Oaxaca	Tepelmeme Villa de Morelos	Mahuizapa	-97.2628	18.025
622	20	548	5	Oaxaca	Tepelmeme Villa de Morelos	Puerto Mixteco	-97.3406	17.9294
623	20	548	6	Oaxaca	Tepelmeme Villa de Morelos	El Rodeo	-97.3572	17.9819
624	20	548	7	Oaxaca	Tepelmeme Villa de Morelos	Tierra Blanca	-97.3508	17.8986
625	20	548	9	Oaxaca	Tepelmeme Villa de Morelos	La Unión	-97.3503	17.9403
626	20	548	10	Oaxaca	Tepelmeme Villa de Morelos	Cerro Negro	-97.2408	17.9447
627	20	548	11	Oaxaca	Tepelmeme Villa de Morelos	Cruz San Miguel	-97.3281	17.9889
628	20	548	13	Oaxaca	Tepelmeme Villa de Morelos	Hija de Roaria	-97.3347	18.0575
629	20	548	14	Oaxaca	Tepelmeme Villa de Morelos	Cerro Verde	-97.3583	18.0931
630	20	548	15	Oaxaca	Tepelmeme Villa de Morelos	El Rosario	-97.3153	17.9397
631	20	548	16	Oaxaca	Tepelmeme Villa de Morelos	Agua Chiquita	-97.3556	17.9258
632	20	548	17	Oaxaca	Tepelmeme Villa de Morelos	Río Blanco (La Matanza)	-97.3908	17.9661
633	20	548	18	Oaxaca	Tepelmeme Villa de Morelos	Zoyaxtla	-97.2442	18.0397
634	20	548	19	Oaxaca	Tepelmeme Villa de Morelos	El Tambor	-97.4197	17.9411
635	20	548	20	Oaxaca	Tepelmeme Villa de Morelos	Barrio de Guadalupe (El Rodeo)	-97.3453	17.9714
636	20	548	21	Oaxaca	Tepelmeme Villa de Morelos	San Isidro (La Unión)	-97.3433	17.9564
637	20	548	24	Oaxaca	Tepelmeme Villa de Morelos	El Izote	-97.3669	17.9542
638	20	548	26	Oaxaca	Tepelmeme Villa de Morelos	El Mirador	-97.3539	18.0653
639	20	548	27	Oaxaca	Tepelmeme Villa de Morelos	El Picacho	-97.3514	18.0833
640	20	558	1	Oaxaca	Valerio Trujano	Valerio Trujano	-96.9792	17.7708
641	20	558	2	Oaxaca	Valerio Trujano	Tomellín	-96.9606	17.7592
642	20	558	3	Oaxaca	Valerio Trujano	Ismael Aguirre Peña	-96.9958	17.8139
643	21	10	1	Puebla	Ajalpan	Ciudad de Ajalpan	-97.2594	18.3783
644	21	10	2	Puebla	Ajalpan	San Sebastián Alcomunga	-97.025	18.4306
645	21	10	3	Puebla	Ajalpan	San José Buena Vista	-97.2683	18.4053
646	21	10	4	Puebla	Ajalpan	Buenavista	-97.2706	18.3956
647	21	10	5	Puebla	Ajalpan	Cinco de Mayo	-97.2683	18.4122
648	21	10	6	Puebla	Ajalpan	Cinco Señores	-97.0783	18.3708
649	21	10	7	Puebla	Ajalpan	Corral Macho	-97.2256	18.4386
650	21	10	8	Puebla	Ajalpan	Cuautotolapan (San José)	-97.1206	18.4328
651	21	10	9	Puebla	Ajalpan	Chichicapa	-97.0469	18.4006
652	21	10	11	Puebla	Ajalpan	Mazatianquixco	-97.0786	18.4367
653	21	10	12	Puebla	Ajalpan	Nativitas (Santa María)	-97.3	18.4106
654	21	10	14	Puebla	Ajalpan	El Mirador	-97.0928	18.4219
655	21	10	15	Puebla	Ajalpan	Huitzmaloc	-96.9406	18.4564
656	21	10	17	Puebla	Ajalpan	Tequexco	-97.2861	18.3908
657	21	10	18	Puebla	Ajalpan	La Trinidad	-97.2861	18.4192
658	21	10	20	Puebla	Ajalpan	Xala	-97.0908	18.4083
659	21	10	24	Puebla	Ajalpan	Ocotempa	-96.9569	18.4436
660	21	10	26	Puebla	Ajalpan	Xochitzinga	-97.1286	18.4503
661	21	10	27	Puebla	Ajalpan	Loma Bonita	-97.0325	18.4094
662	21	10	28	Puebla	Ajalpan	Ahuatla	-97.1981	18.4122
663	21	10	30	Puebla	Ajalpan	Coatzingo	-97.1975	18.4464
664	21	10	31	Puebla	Ajalpan	Tepetlampa	-97.0575	18.4231
665	21	10	32	Puebla	Ajalpan	Zacayucan	-97.0703	18.4194
666	21	10	33	Puebla	Ajalpan	Macuilcuautitla	-96.9953	18.4622
667	21	10	36	Puebla	Ajalpan	Boca del Monte	-97.0792	18.3897
668	21	10	40	Puebla	Ajalpan	San Isidro el Mirador	-97.1764	18.4342
669	21	10	42	Puebla	Ajalpan	San Isidro Labrador (Teopuxco)	-97.2561	18.395
670	21	10	46	Puebla	Ajalpan	Cuabcapula	-97.0206	18.4133
671	21	10	48	Puebla	Ajalpan	Elocotlán	-97.1828	18.3986
672	21	10	51	Puebla	Ajalpan	Loma Patláhuac	-97.0644	18.3836
673	21	10	53	Puebla	Ajalpan	Mexcaltochintla	-97.0456	18.4214
674	21	10	54	Puebla	Ajalpan	Piscuautla	-97.1058	18.4228
675	21	10	55	Puebla	Ajalpan	Playa Vicente	-97.0789	18.4086
676	21	10	56	Puebla	Ajalpan	Rancho Viejo	-97.1147	18.42
677	21	10	57	Puebla	Ajalpan	Rancho Viejo	-97.1386	18.4431
678	21	10	58	Puebla	Ajalpan	Sotoltepec	-97.0967	18.3878
679	21	10	59	Puebla	Ajalpan	Tepepa	-97.0994	18.3992
680	21	10	61	Puebla	Ajalpan	Tepepa de Zaragoza	-97.0608	18.4017
681	21	10	62	Puebla	Ajalpan	Tlacotempa	-97.1539	18.4367
682	21	10	64	Puebla	Ajalpan	Tlazolapa	-96.9503	18.4494
683	21	10	66	Puebla	Ajalpan	Zacatlamanic	-97.0392	18.4353
684	21	10	68	Puebla	Ajalpan	Zicaxtla	-97.1661	18.4228
685	21	10	74	Puebla	Ajalpan	La Soledad (Castillogco)	-97.2375	18.3611
686	21	10	75	Puebla	Ajalpan	Cruz Verde	-97.1739	18.3875
687	21	10	76	Puebla	Ajalpan	Majada Tabaco	-97.1842	18.4081
688	21	10	78	Puebla	Ajalpan	Tierra Blanca	-97.1464	18.445
689	21	10	79	Puebla	Ajalpan	Tlaxtitla	-97.2339	18.3731
690	21	10	80	Puebla	Ajalpan	Piedra Ancha	-97.2583	18.4194
691	21	10	81	Puebla	Ajalpan	Ahuatepec	-97.0742	18.4317
692	21	10	82	Puebla	Ajalpan	Copalcotitla	-97.1908	18.4272
693	21	10	84	Puebla	Ajalpan	Cuixtepec	-97.11	18.4092
694	21	10	85	Puebla	Ajalpan	Loma Larga	-97.2075	18.4358
695	21	10	88	Puebla	Ajalpan	Quiotepec	-97.2117	18.4394
696	21	10	90	Puebla	Ajalpan	Huaxtitla	-97.1269	18.4131
697	21	10	91	Puebla	Ajalpan	Campo Agrario	-97.2697	18.3889
698	21	10	92	Puebla	Ajalpan	Cozohuico	-97.2483	18.3656
699	21	10	93	Puebla	Ajalpan	Las Palmas (San Miguel)	-97.2739	18.3883
700	21	10	94	Puebla	Ajalpan	Ocotempa	-97.1067	18.3931
701	21	10	95	Puebla	Ajalpan	Tepantitla	-97.1233	18.3703
702	21	10	97	Puebla	Ajalpan	Cruz Chichiltzi	-97.0703	18.3958
703	21	13	1	Puebla	Altepexi	Altepexi	-97.2986	18.3675
704	21	13	6	Puebla	Altepexi	Las Flores	-97.3044	18.3839
705	21	13	7	Puebla	Altepexi	Rancho San Felipe	-97.3206	18.3703
706	21	13	9	Puebla	Altepexi	Texcalco	-97.3344	18.4017
707	21	13	10	Puebla	Altepexi	Carretera Tehuacán Teotitlán Kilómetro 20 (Acololco)	-97.2864	18.3747
708	21	13	11	Puebla	Altepexi	Chapistepéhuatl	-97.2919	18.3625
709	21	13	12	Puebla	Altepexi	Guadalupe	-97.3044	18.3694
710	21	13	13	Puebla	Altepexi	Hidalgo	-97.3064	18.3664
711	21	13	14	Puebla	Altepexi	Altepexi	-97.3019	18.3608
712	21	13	15	Puebla	Altepexi	Tres Cruces	-97.3061	18.3639
713	21	13	16	Puebla	Altepexi	Las Palmas	-97.2969	18.3831
714	21	13	18	Puebla	Altepexi	Alto de Bella Vista	-97.3033	18.3872
715	21	18	2	Puebla	Atexcal	Las Cumbres de Chicometepec	-97.6536	18.3903
716	21	18	3	Puebla	Atexcal	Santiago Nopala	-97.6386	18.4531
717	21	18	5	Puebla	Atexcal	San Lucas Teteletitlán	-97.6206	18.3569
718	21	18	8	Puebla	Atexcal	San Nicolás Tepoxtitlán (Nepoxtitlán)	-97.6786	18.3872
719	21	18	9	Puebla	Atexcal	Agua el Gabriel	-97.6339	18.3736
720	21	18	19	Puebla	Atexcal	Colonia Solidaridad	-97.6078	18.3656
721	21	18	21	Puebla	Atexcal	Rancho San Cayetano	-97.6597	18.3119
722	21	18	22	Puebla	Atexcal	Rancho las Lechuguillas	-97.6281	18.3447
723	21	18	27	Puebla	Atexcal	Rancho los Reyes	-97.6425	18.3467
724	21	18	37	Puebla	Atexcal	Llano Grande	-97.6325	18.3369
725	21	27	1	Puebla	Caltepec	Caltepec	-97.4794	18.1833
726	21	27	2	Puebla	Caltepec	Acatepec	-97.5781	18.2278
727	21	27	3	Puebla	Caltepec	San Juan Acatitlán	-97.5522	18.1156
728	21	27	4	Puebla	Caltepec	Actipan (San Isidro)	-97.5047	18.1453
729	21	27	5	Puebla	Caltepec	Atecoxco	-97.5572	18.2031
730	21	27	6	Puebla	Caltepec	San Luis Atolotitlán (Atolotitlán)	-97.4253	18.1875
731	21	27	8	Puebla	Caltepec	Coatepec	-97.3964	18.1681
732	21	27	9	Puebla	Caltepec	La Compañía	-97.5103	18.2042
733	21	27	10	Puebla	Caltepec	Cruz Chica	-97.5306	18.0806
734	21	27	11	Puebla	Caltepec	Ixtlahualuca	-97.5197	18.1314
735	21	27	12	Puebla	Caltepec	Las Peras	-97.5483	18.0992
736	21	27	13	Puebla	Caltepec	Plan de San Miguel	-97.5939	18.21
737	21	27	14	Puebla	Caltepec	San Simón Tlacuilotepec	-97.4958	18.0444
738	21	27	15	Puebla	Caltepec	Tecomaxóchilt	-97.5581	18.1089
739	21	27	16	Puebla	Caltepec	Zotolín	-97.5417	18.1219
740	21	27	20	Puebla	Caltepec	Tierra Colorada	-97.5592	18.1242
741	21	27	23	Puebla	Caltepec	Marrubio	-97.5517	18.2206
742	21	27	27	Puebla	Caltepec	Santa Lucía	-97.3664	18.1103
743	21	27	33	Puebla	Caltepec	Sabino Farol	-97.645	18.1731
744	21	27	35	Puebla	Caltepec	Los Granados	-97.5839	18.2356
745	21	27	37	Puebla	Caltepec	Los Membrillos	-97.5114	18.1619
746	21	27	38	Puebla	Caltepec	El Tianguis	-97.4869	18.1908
747	21	27	39	Puebla	Caltepec	Loma Larga	-97.5097	18.1925
748	21	27	41	Puebla	Caltepec	Loma el Cuatillo	-97.5172	18.2014
749	21	27	42	Puebla	Caltepec	Copatitlán	-97.5283	18.2008
750	21	27	43	Puebla	Caltepec	Loma el Coro	-97.5367	18.2053
751	21	27	44	Puebla	Caltepec	Tlaxala	-97.5133	18.2119
752	21	27	45	Puebla	Caltepec	Los Nogales	-97.4822	18.1733
753	21	27	47	Puebla	Caltepec	La Huerta	-97.4792	18.1925
754	21	27	51	Puebla	Caltepec	Ahuatepec	-97.5711	18.1811
755	21	27	55	Puebla	Caltepec	La Hualturcasa	-97.4375	18.1767
756	21	27	59	Puebla	Caltepec	Loma la Monja	-97.4928	18.1981
757	21	27	61	Puebla	Caltepec	La Mesa Chiquita	-97.5619	18.1903
758	21	27	62	Puebla	Caltepec	El Pedernal	-97.5769	18.1747
759	21	27	64	Puebla	Caltepec	Caltepec	-97.4839	18.1836
760	21	27	65	Puebla	Caltepec	Caltepec	-97.4769	18.1772
761	21	27	66	Puebla	Caltepec	El Cozahuico	-97.6178	18.1569
762	21	35	1	Puebla	Coxcatlán	Coxcatlán	-97.1464	18.2644
763	21	35	2	Puebla	Coxcatlán	Calipan	-97.1639	18.2958
764	21	35	3	Puebla	Coxcatlán	Chichiltepec	-97.0906	18.2397
765	21	35	4	Puebla	Coxcatlán	Guadalupe Victoria (Pueblo Nuevo)	-97.16	18.2075
766	21	35	5	Puebla	Coxcatlán	Ocotlamanic	-97.0967	18.3239
767	21	35	6	Puebla	Coxcatlán	Pala	-97.1	18.2808
768	21	35	7	Puebla	Coxcatlán	Potrero	-97.0442	18.2081
769	21	35	8	Puebla	Coxcatlán	San José Tilapa	-97.1028	18.1617
770	21	35	9	Puebla	Coxcatlán	San Rafael	-97.1442	18.1853
771	21	35	10	Puebla	Coxcatlán	Tecoltepec	-97.0792	18.3253
772	21	35	11	Puebla	Coxcatlán	Tepeyoloc	-97.0889	18.3039
773	21	35	12	Puebla	Coxcatlán	Tequexpalco	-97.1147	18.2964
774	21	35	13	Puebla	Coxcatlán	Venta Salada	-97.1842	18.2583
775	21	35	14	Puebla	Coxcatlán	Vigastepec	-97.0339	18.1822
776	21	35	15	Puebla	Coxcatlán	Xacalco	-97.0783	18.3386
777	21	35	16	Puebla	Coxcatlán	San Antonio Barranca Vigas	-97.0681	18.1958
778	21	35	17	Puebla	Coxcatlán	Calpuhuacan	-97.1164	18.3161
779	21	35	20	Puebla	Coxcatlán	Tres Ocotes	-97.0222	18.2078
780	21	35	21	Puebla	Coxcatlán	Vista Hermosa	-97.0744	18.2011
781	21	35	22	Puebla	Coxcatlán	La Y Griega	-97.0575	18.3319
782	21	35	23	Puebla	Coxcatlán	Abasolo	-97.1419	18.2719
783	21	35	24	Puebla	Coxcatlán	El Ahuaje	-97.1381	18.2331
784	21	35	25	Puebla	Coxcatlán	Campo Bárbaras	-97.1753	18.2894
785	21	35	26	Puebla	Coxcatlán	Guadalupe	-97.1375	18.2719
786	21	35	27	Puebla	Coxcatlán	Desviación Venta Salada	-97.1725	18.2783
787	21	35	28	Puebla	Coxcatlán	Donato Bravo Izquierdo	-97.1614	18.2728
788	21	35	29	Puebla	Coxcatlán	Ojo de Agua	-97.1664	18.2719
789	21	35	30	Puebla	Coxcatlán	San Isidro	-97.1511	18.2725
790	21	35	31	Puebla	Coxcatlán	Benito Juárez	-97.1431	18.2653
791	21	35	32	Puebla	Coxcatlán	Lomas del Paraíso	-97.1644	18.3008
792	21	35	33	Puebla	Coxcatlán	La Mariquilla	-97.1589	18.2983
793	21	35	34	Puebla	Coxcatlán	Pala	-97.1394	18.2631
794	21	35	35	Puebla	Coxcatlán	La Joya	-97.1639	18.2644
795	21	35	36	Puebla	Coxcatlán	La Cruz	-97.1806	18.2878
796	21	35	37	Puebla	Coxcatlán	Río de los Mangos	-97.1592	18.2897
797	21	35	39	Puebla	Coxcatlán	San Isidro Xacalco	-97.1364	18.3228
798	21	35	40	Puebla	Coxcatlán	San José Tequixpalco	-97.1394	18.3128
799	21	35	41	Puebla	Coxcatlán	Santa Cecilia	-97.1442	18.2761
800	21	35	42	Puebla	Coxcatlán	Las Tijeras	-97.1697	18.2933
801	21	35	44	Puebla	Coxcatlán	Cañada del Zapote	-97.1289	18.2356
802	21	35	45	Puebla	Coxcatlán	Cruz de Palo	-97.1694	18.2675
803	21	35	46	Puebla	Coxcatlán	Incubadora de Calípan	-97.1897	18.2931
804	21	35	48	Puebla	Coxcatlán	Veinte de Noviembre	-97.1511	18.2597
805	21	35	49	Puebla	Coxcatlán	Agua Múchil (Los Mochis)	-97.1231	18.2211
806	21	35	50	Puebla	Coxcatlán	Campo de las Doncellas	-97.1706	18.3014
807	21	35	52	Puebla	Coxcatlán	Cobatepec	-97.0981	18.2936
808	21	36	1	Puebla	Coyomeapan	Santa María Coyomeapan	-96.9928	18.2847
809	21	36	2	Puebla	Coyomeapan	Ahuatepec	-96.9994	18.2333
810	21	36	3	Puebla	Coyomeapan	Ahuatla	-96.9836	18.2908
811	21	36	4	Puebla	Coyomeapan	Atempa	-96.975	18.2425
812	21	36	5	Puebla	Coyomeapan	Aticpac	-96.9233	18.3483
813	21	36	6	Puebla	Coyomeapan	Cuitzala	-97.0678	18.2767
814	21	36	7	Puebla	Coyomeapan	Chimalhuaca	-97.0572	18.2511
815	21	36	8	Puebla	Coyomeapan	Matlahuacala	-97.0347	18.2472
816	21	36	9	Puebla	Coyomeapan	San Juan Cuautla	-96.9569	18.2442
817	21	36	10	Puebla	Coyomeapan	Tecuantiopa	-96.9036	18.2497
818	21	36	11	Puebla	Coyomeapan	Tepepa de Zaragoza	-96.8711	18.3625
819	21	36	12	Puebla	Coyomeapan	Tepoxtla	-96.9931	18.2444
820	21	36	13	Puebla	Coyomeapan	Tequitlale	-96.8961	18.3639
821	21	36	14	Puebla	Coyomeapan	Tequixtepec de Juárez	-96.8633	18.305
822	21	36	15	Puebla	Coyomeapan	Xaltilica	-97.0292	18.2631
823	21	36	16	Puebla	Coyomeapan	Xocotla	-97.0028	18.2964
824	21	36	17	Puebla	Coyomeapan	Xochiapa	-96.9267	18.2464
825	21	36	18	Puebla	Coyomeapan	Xochitlalpa	-97.0858	18.2528
826	21	36	19	Puebla	Coyomeapan	Ixtacxochitla	-96.8997	18.3547
827	21	36	20	Puebla	Coyomeapan	Zayoyojca	-97.045	18.2336
828	21	36	21	Puebla	Coyomeapan	Bella Vista	-96.9831	18.2364
829	21	36	22	Puebla	Coyomeapan	Ixtláhuac	-96.9614	18.2706
830	21	36	23	Puebla	Coyomeapan	Huilulco	-96.9819	18.2558
831	21	36	24	Puebla	Coyomeapan	Caxalli	-96.9678	18.2814
832	21	36	25	Puebla	Coyomeapan	Morelos	-97.0089	18.2417
833	21	36	27	Puebla	Coyomeapan	Tlixco	-96.9997	18.2739
834	21	36	28	Puebla	Coyomeapan	Yerba Santa	-97.0394	18.2256
835	21	36	29	Puebla	Coyomeapan	Xomapa	-96.9978	18.2597
836	21	36	30	Puebla	Coyomeapan	Yohuajca	-97.0572	18.2603
837	21	36	31	Puebla	Coyomeapan	Huitzílatl	-96.8833	18.3758
838	21	36	33	Puebla	Coyomeapan	Mexcaltcorral	-97.0747	18.2903
839	21	36	34	Puebla	Coyomeapan	Quitapón	-97.01	18.2728
840	21	36	36	Puebla	Coyomeapan	Segunda Sección	-97.0058	18.2842
841	21	36	37	Puebla	Coyomeapan	Yehualtepec	-97.0064	18.2481
842	21	36	38	Puebla	Coyomeapan	Cuarta Sección	-96.9969	18.2667
843	21	36	39	Puebla	Coyomeapan	Loma Bonita	-97.0033	18.225
844	21	36	40	Puebla	Coyomeapan	San Gabriel Vista Hermosa	-96.9772	18.2611
845	21	36	41	Puebla	Coyomeapan	San Marcos Tlaltlalkilotl	-96.9744	18.2492
846	21	36	42	Puebla	Coyomeapan	San Miguel	-96.8728	18.355
847	21	36	43	Puebla	Coyomeapan	San Pedro Tepeyac	-96.9572	18.2664
848	21	45	7	Puebla	Chalchicomula de Sesma	Concepción Oviedo (Rancho Viejo)	-97.4647	18.9222
849	21	45	11	Puebla	Chalchicomula de Sesma	Jesús Nazareno (Rancho Nuevo)	-97.4583	18.9061
850	21	45	12	Puebla	Chalchicomula de Sesma	Maravillas	-97.4869	18.9147
851	21	45	21	Puebla	Chalchicomula de Sesma	Santa María Techachalco	-97.4706	18.9542
852	21	45	32	Puebla	Chalchicomula de Sesma	San Salvador Cuautenco	-97.4536	18.9142
853	21	45	34	Puebla	Chalchicomula de Sesma	San Antonio Limones (Pozo Número 15)	-97.4906	18.8919
854	21	45	35	Puebla	Chalchicomula de Sesma	La Preciosa (San Pedro el Real)	-97.4847	18.9169
855	21	45	52	Puebla	Chalchicomula de Sesma	Demetrio Pérez	-97.4761	18.8789
856	21	45	79	Puebla	Chalchicomula de Sesma	San Martín Otaola	-97.4444	18.8894
857	21	46	1	Puebla	Chapulco	Chapulco	-97.4106	18.62
858	21	46	2	Puebla	Chapulco	Aquiles Serdán	-97.4192	18.6347
859	21	46	3	Puebla	Chapulco	Puente Colorado	-97.3606	18.7044
860	21	46	5	Puebla	Chapulco	Chapulco	-97.415	18.6128
861	21	46	6	Puebla	Chapulco	Chapulco	-97.4069	18.6081
862	21	46	7	Puebla	Chapulco	Chapulco	-97.4144	18.5944
863	21	46	10	Puebla	Chapulco	Chapulco (El Limoncito)	-97.4108	18.6294
864	21	61	1	Puebla	Eloxochitlán	Eloxochitlán	-96.9542	18.5
865	21	61	4	Puebla	Eloxochitlán	Campo Nuevo Uno	-96.9369	18.4758
866	21	61	6	Puebla	Eloxochitlán	El Mirador	-96.9578	18.4883
867	21	61	13	Puebla	Eloxochitlán	Zacacoapan	-96.9247	18.5039
868	21	61	14	Puebla	Eloxochitlán	Chiapa	-96.945	18.4669
869	21	61	21	Puebla	Eloxochitlán	Macuiltepec	-96.9267	18.5194
870	21	61	22	Puebla	Eloxochitlán	Amatitla	-96.9422	18.4583
871	21	61	24	Puebla	Eloxochitlán	Campo Nuevo Dos	-96.935	18.4781
872	21	61	37	Puebla	Eloxochitlán	Rancho la Victoria	-96.9167	18.515
873	21	61	41	Puebla	Eloxochitlán	Elacuaftla	-96.9475	18.5078
874	21	61	45	Puebla	Eloxochitlán	Tlalachialco	-96.945	18.4917
875	21	61	47	Puebla	Eloxochitlán	Mochichino	-96.9486	18.4944
876	21	63	1	Puebla	Esperanza	Esperanza	-97.3756	18.8592
877	21	63	3	Puebla	Esperanza	Boca del Monte	-97.3292	18.8311
878	21	63	4	Puebla	Esperanza	Benito Juárez (Chicalote)	-97.3389	18.8331
879	21	63	5	Puebla	Esperanza	Guadalupe Piletas (Puente Negro)	-97.3944	18.8633
880	21	63	6	Puebla	Esperanza	Guadalupe Potreros	-97.3342	18.8439
881	21	63	11	Puebla	Esperanza	Santa Catarina los Reyes	-97.4353	18.8808
882	21	63	12	Puebla	Esperanza	Majada Rayo	-97.4247	18.8744
883	21	63	14	Puebla	Esperanza	San José Esperanza	-97.4058	18.8639
884	21	63	15	Puebla	Esperanza	San Manuel la Puerta	-97.3444	18.8422
885	21	63	24	Puebla	Esperanza	Esperanza [Caseta de Pago]	-97.3836	18.87
886	21	63	27	Puebla	Esperanza	Rancho Chávez	-97.3683	18.8689
887	21	63	28	Puebla	Esperanza	Buena Vista (Colonia Nueva)	-97.3681	18.8569
888	21	92	1	Puebla	Juan N. Méndez	Atenayuca	-97.7714	18.5433
889	21	92	5	Puebla	Juan N. Méndez	San Jerónimo Zoyatitlanapan	-97.6739	18.5086
890	21	92	7	Puebla	Juan N. Méndez	Colonia Miguel Hidalgo	-97.6853	18.5267
891	21	92	22	Puebla	Juan N. Méndez	Panuncio Ramírez Sánchez	-97.6817	18.5169
892	21	92	25	Puebla	Juan N. Méndez	Atenayuca	-97.7622	18.5433
893	21	92	29	Puebla	Juan N. Méndez	Copaltepec	-97.7378	18.5525
894	21	99	1	Puebla	Cañada Morelos	Morelos Cañada	-97.4217	18.7389
895	21	99	2	Puebla	Cañada Morelos	Centro de Ahuatepec (El Pilancón)	-97.3406	18.8106
896	21	99	3	Puebla	Cañada Morelos	Boca Nopal	-97.3517	18.7567
897	21	99	4	Puebla	Cañada Morelos	Buena Vista	-97.3761	18.7444
898	21	99	5	Puebla	Cañada Morelos	Cerro Gordo	-97.3942	18.7286
899	21	99	6	Puebla	Cañada Morelos	San Miguel Cuesta Chica	-97.3903	18.8119
900	21	99	7	Puebla	Cañada Morelos	Garcías	-97.3942	18.8033
901	21	99	8	Puebla	Cañada Morelos	Guadalupe Fresnal	-97.3531	18.77
902	21	99	9	Puebla	Cañada Morelos	Llano Grande Ahuatepec	-97.355	18.8069
903	21	99	10	Puebla	Cañada Morelos	Llano Grande Ixtapa	-97.4181	18.6469
904	21	99	11	Puebla	Cañada Morelos	Puerta Cañada	-97.4092	18.8164
905	21	99	12	Puebla	Cañada Morelos	San Antonio Soledad	-97.4064	18.7842
906	21	99	13	Puebla	Cañada Morelos	San José Ixtapa	-97.4583	18.7167
907	21	99	14	Puebla	Cañada Morelos	Santa Ana Ocotepec	-97.4128	18.7194
908	21	99	15	Puebla	Cañada Morelos	Santa Cruz Soledad	-97.3578	18.7914
909	21	99	16	Puebla	Cañada Morelos	Temaxcalapa	-97.3667	18.7597
910	21	99	17	Puebla	Cañada Morelos	Tezuapan (San Isidro)	-97.405	18.7636
911	21	99	18	Puebla	Cañada Morelos	Lázaro Cárdenas	-97.355	18.7411
912	21	99	19	Puebla	Cañada Morelos	El Chabacano	-97.4306	18.7108
913	21	99	22	Puebla	Cañada Morelos	Barrio de Guadalupe	-97.3864	18.7808
914	21	99	23	Puebla	Cañada Morelos	Barrio la Soledad	-97.4136	18.7958
915	21	99	26	Puebla	Cañada Morelos	Santa Cruz	-97.4439	18.7089
916	21	99	27	Puebla	Cañada Morelos	Ex-Hacienda la Vaquería	-97.4667	18.7447
917	21	99	28	Puebla	Cañada Morelos	San Cayetano	-97.4139	18.7678
918	21	99	39	Puebla	Cañada Morelos	El Llano Temaxcalapa	-97.3661	18.7728
919	21	99	41	Puebla	Cañada Morelos	El Calvario	-97.4314	18.7356
920	21	99	44	Puebla	Cañada Morelos	San José Ixtapa	-97.4461	18.7167
921	21	99	45	Puebla	Cañada Morelos	Piedra Blanca	-97.4606	18.7219
922	21	99	47	Puebla	Cañada Morelos	San Lucas	-97.4103	18.7492
923	21	99	48	Puebla	Cañada Morelos	San Felipe	-97.4547	18.7081
924	21	99	49	Puebla	Cañada Morelos	Morelos Cañada	-97.4111	18.735
925	21	99	50	Puebla	Cañada Morelos	Loma Bonita	-97.3525	18.7308
926	21	103	1	Puebla	Nicolás Bravo	Nicolás Bravo	-97.3058	18.615
927	21	103	2	Puebla	Nicolás Bravo	San Isidro Ahuatlampa	-97.3347	18.5906
928	21	103	3	Puebla	Nicolás Bravo	Azumbilla	-97.3983	18.6444
929	21	103	4	Puebla	Nicolás Bravo	Santa Ana	-97.4169	18.5528
930	21	103	5	Puebla	Nicolás Bravo	Las Majadas	-97.3364	18.6217
931	21	103	6	Puebla	Nicolás Bravo	Huajotzingo	-97.3381	18.6372
932	21	103	7	Puebla	Nicolás Bravo	Chivillas	-97.3083	18.5842
933	21	103	8	Puebla	Nicolás Bravo	Corratel	-97.3042	18.5892
934	21	103	9	Puebla	Nicolás Bravo	Llanos de Apan	-97.3031	18.6433
935	21	103	15	Puebla	Nicolás Bravo	Los Tabacos	-97.2936	18.6169
936	21	103	16	Puebla	Nicolás Bravo	Loma de los Camotes	-97.3211	18.6133
937	21	103	18	Puebla	Nicolás Bravo	El Remate	-97.2908	18.6375
938	21	103	20	Puebla	Nicolás Bravo	El Popote	-97.3319	18.6025
939	21	103	22	Puebla	Nicolás Bravo	Laguna Seca (Loma de los Pulqueros)	-97.2986	18.6481
940	21	103	24	Puebla	Nicolás Bravo	El Tule	-97.3314	18.6583
941	21	103	25	Puebla	Nicolás Bravo	Barrio de la Luz	-97.3006	18.6131
942	21	103	26	Puebla	Nicolás Bravo	Cruz Verde	-97.3092	18.6086
943	21	103	27	Puebla	Nicolás Bravo	Guadalupe	-97.3167	18.6256
944	21	103	28	Puebla	Nicolás Bravo	Tepeyolulco	-97.3311	18.6792
945	21	103	29	Puebla	Nicolás Bravo	Ajoaque	-97.3164	18.5767
946	21	103	30	Puebla	Nicolás Bravo	Azumbilla	-97.3933	18.6525
947	21	103	32	Puebla	Nicolás Bravo	Juárez	-97.335	18.6025
948	21	110	1	Puebla	Palmar de Bravo	Palmar de Bravo	-97.5472	18.8369
949	21	110	2	Puebla	Palmar de Bravo	Bellavista de Victoria (San José Bellavista)	-97.5439	18.8764
950	21	110	3	Puebla	Palmar de Bravo	Contreras	-97.5517	18.8108
951	21	110	4	Puebla	Palmar de Bravo	Cuacnopalan	-97.5111	18.8189
952	21	110	5	Puebla	Palmar de Bravo	Cuesta Blanca	-97.4681	18.8461
953	21	110	6	Puebla	Palmar de Bravo	Cuesta Chica Piletas	-97.3917	18.8147
954	21	110	7	Puebla	Palmar de Bravo	Encrucijada Primera Sección	-97.4214	18.8544
955	21	110	8	Puebla	Palmar de Bravo	Ex-Hacienda de Jesús	-97.5589	18.8572
956	21	110	9	Puebla	Palmar de Bravo	Guadalupe Piletas	-97.4153	18.8181
957	21	110	10	Puebla	Palmar de Bravo	San Isidro Monterrosas	-97.5753	18.8567
958	21	110	11	Puebla	Palmar de Bravo	Jesús Nazareno	-97.6231	18.8767
959	21	110	12	Puebla	Palmar de Bravo	Las Palmas	-97.5853	18.855
960	21	110	13	Puebla	Palmar de Bravo	La Purísima	-97.5733	18.8311
961	21	110	14	Puebla	Palmar de Bravo	Los Reyes Altamira	-97.415	18.8117
962	21	110	16	Puebla	Palmar de Bravo	San Francisco Piletas	-97.3925	18.8256
963	21	110	20	Puebla	Palmar de Bravo	Santa Cruz Monterrosas	-97.5608	18.8758
964	21	110	21	Puebla	Palmar de Bravo	Santa Cruz Ocotlán	-97.5828	18.8828
965	21	110	22	Puebla	Palmar de Bravo	Tehuitzo	-97.4381	18.8239
966	21	110	23	Puebla	Palmar de Bravo	San Miguel Xaltepec	-97.6156	18.8747
967	21	110	24	Puebla	Palmar de Bravo	San Francisco Zozoyango	-97.6003	18.8439
968	21	110	25	Puebla	Palmar de Bravo	Amozoquillo Piletas	-97.3917	18.8356
969	21	110	27	Puebla	Palmar de Bravo	Rancho Verde	-97.5458	18.8111
970	21	110	33	Puebla	Palmar de Bravo	La Trinidad	-97.5356	18.8086
971	21	110	34	Puebla	Palmar de Bravo	Colonia Guadalupe (Dolores)	-97.6408	18.8833
972	21	110	35	Puebla	Palmar de Bravo	La Noria	-97.6469	18.8842
973	21	110	36	Puebla	Palmar de Bravo	La Concepción	-97.5389	18.8239
974	21	110	37	Puebla	Palmar de Bravo	Santa Catarina	-97.5556	18.88
975	21	110	38	Puebla	Palmar de Bravo	Santa Isabel Sabinal	-97.475	18.7692
976	21	110	42	Puebla	Palmar de Bravo	Adolfo López Mateos	-97.6631	18.8922
977	21	110	44	Puebla	Palmar de Bravo	Encrucijada Segunda Sección	-97.4372	18.8572
978	21	110	52	Puebla	Palmar de Bravo	Loma Bella (Loma del Pato)	-97.5947	18.8733
979	21	110	54	Puebla	Palmar de Bravo	Rancho Rubio	-97.5875	18.8647
980	21	110	55	Puebla	Palmar de Bravo	San Antonio Limones	-97.4847	18.8647
981	21	110	66	Puebla	Palmar de Bravo	Trinidad el Arenal (La Nigua)	-97.4853	18.8361
982	21	110	67	Puebla	Palmar de Bravo	Las Palmas	-97.5397	18.8619
983	21	110	68	Puebla	Palmar de Bravo	Rancho de la Luz	-97.6381	18.8803
984	21	110	71	Puebla	Palmar de Bravo	Rincón Grande	-97.5925	18.805
985	21	110	76	Puebla	Palmar de Bravo	El Cerrito	-97.5256	18.8539
986	21	110	77	Puebla	Palmar de Bravo	Cerro Agujerado	-97.5211	18.7319
987	21	110	79	Puebla	Palmar de Bravo	Granja Esteban Lima	-97.5383	18.8475
988	21	110	85	Puebla	Palmar de Bravo	Rancho Cuexcomate	-97.5078	18.8022
989	21	110	86	Puebla	Palmar de Bravo	Rancho de Vera	-97.6592	18.8881
990	21	110	87	Puebla	Palmar de Bravo	San Agustín	-97.5603	18.8392
991	21	110	90	Puebla	Palmar de Bravo	Los Vergeles	-97.5394	18.8339
992	21	110	91	Puebla	Palmar de Bravo	Las Cruces	-97.6275	18.8903
993	21	110	92	Puebla	Palmar de Bravo	Palmarito	-97.6411	18.8908
994	21	110	93	Puebla	Palmar de Bravo	Cuesta Blanca	-97.4694	18.8408
995	21	110	94	Puebla	Palmar de Bravo	Santa Dorotea	-97.5469	18.8419
996	21	110	95	Puebla	Palmar de Bravo	Rancho Castillo	-97.5219	18.8194
997	21	110	97	Puebla	Palmar de Bravo	San Miguel Xaltepec	-97.6108	18.8631
998	21	110	98	Puebla	Palmar de Bravo	La Soledad	-97.5036	18.8128
999	21	110	102	Puebla	Palmar de Bravo	Cruz Verde	-97.6294	18.8719
1000	21	110	105	Puebla	Palmar de Bravo	Guadalupe Zozoyango	-97.5953	18.8408
1001	21	110	106	Puebla	Palmar de Bravo	San Francisco (Las Presas)	-97.6203	18.8603
1002	21	110	107	Puebla	Palmar de Bravo	Palmar de Bravo	-97.5547	18.8422
1003	21	110	108	Puebla	Palmar de Bravo	Palmarito	-97.5225	18.79
1004	21	110	109	Puebla	Palmar de Bravo	Las Palmitas	-97.4611	18.8522
1005	21	110	110	Puebla	Palmar de Bravo	San Antonio Cacalotepec	-97.5569	18.8278
1006	21	110	111	Puebla	Palmar de Bravo	San Juditas	-97.5181	18.8189
1007	21	110	112	Puebla	Palmar de Bravo	San Miguel Esperilla	-97.5236	18.7181
1008	21	110	113	Puebla	Palmar de Bravo	El Arenal	-97.5014	18.8206
1009	21	110	114	Puebla	Palmar de Bravo	El Calvario (Palmar de Bravo)	-97.5403	18.8386
1010	21	110	115	Puebla	Palmar de Bravo	Hacienda San Miguel	-97.6269	18.8592
1011	21	110	116	Puebla	Palmar de Bravo	El Marqués	-97.5119	18.8297
1012	21	110	117	Puebla	Palmar de Bravo	La Asunción	-97.5183	18.8142
1013	21	110	118	Puebla	Palmar de Bravo	Juquila	-97.4989	18.8194
1014	21	110	119	Puebla	Palmar de Bravo	San Martín	-97.5158	18.8039
1015	21	110	120	Puebla	Palmar de Bravo	San Miguel Xaltepec	-97.6056	18.8886
1016	21	115	9	Puebla	Quecholac	Palmarito Tochapan	-97.6356	18.9033
1017	21	115	18	Puebla	Quecholac	San José Tuzuapan	-97.6672	18.9008
1018	21	115	33	Puebla	Quecholac	Guadalupe	-97.6156	18.8947
1019	21	115	35	Puebla	Quecholac	San Antonio Tenexcala	-97.6142	18.9011
1020	21	115	46	Puebla	Quecholac	La Zenaida (San Isidro)	-97.6475	18.9269
1021	21	115	55	Puebla	Quecholac	Autopista Puebla Orizaba 185 (La Condusa)	-97.6439	18.9158
1022	21	115	61	Puebla	Quecholac	La Candelaria	-97.6681	18.9481
1023	21	115	64	Puebla	Quecholac	San Antonio	-97.6692	18.9228
1024	21	115	65	Puebla	Quecholac	San José Tuzuapan	-97.6642	18.9111
1025	21	115	66	Puebla	Quecholac	Autopista Puebla Orizaba Kilómetro 191	-97.5975	18.89
1026	21	115	70	Puebla	Quecholac	San Diego	-97.6378	18.9136
1027	21	115	73	Puebla	Quecholac	Santa Anita	-97.6408	18.9467
1028	21	115	76	Puebla	Quecholac	Las Peñas	-97.6725	18.9133
1029	21	115	77	Puebla	Quecholac	Cimexlana	-97.6708	18.9378
1030	21	115	79	Puebla	Quecholac	Quecholac (Barrio San Diego)	-97.6661	18.9503
1031	21	120	1	Puebla	San Antonio Cañada	San Antonio Cañada	-97.2903	18.4994
1032	21	120	2	Puebla	San Antonio Cañada	Colonia Cuitlaxtepec	-97.2472	18.5158
1033	21	120	3	Puebla	San Antonio Cañada	San Esteban Necoxcalco	-97.2969	18.4639
1034	21	120	4	Puebla	San Antonio Cañada	Colonia la Lobera	-97.2497	18.4983
1035	21	120	5	Puebla	San Antonio Cañada	Ocotepec	-97.2631	18.5039
1036	21	120	8	Puebla	San Antonio Cañada	Colonia San Salvador	-97.2806	18.5053
1037	21	120	9	Puebla	San Antonio Cañada	San Antonio Cañada	-97.2839	18.4978
1038	21	120	10	Puebla	San Antonio Cañada	San Antonio Cañada Primera Sección	-97.2956	18.4878
1039	21	120	11	Puebla	San Antonio Cañada	Tlachichilco	-97.2817	18.5075
1040	21	124	1	Puebla	San Gabriel Chilac	San Gabriel Chilac	-97.35	18.3281
1041	21	124	3	Puebla	San Gabriel Chilac	San Juan Atzingo	-97.3842	18.2981
1042	21	124	4	Puebla	San Gabriel Chilac	Guadalupe	-97.3344	18.3347
1043	21	124	5	Puebla	San Gabriel Chilac	San Gabriel Chilac	-97.3544	18.3328
1044	21	124	6	Puebla	San Gabriel Chilac	San Gabriel Chilac	-97.3422	18.3192
1045	21	129	1	Puebla	San José Miahuatlán	San José Miahuatlán	-97.2889	18.2883
1046	21	129	2	Puebla	San José Miahuatlán	San Jerónimo Axochitlán	-97.2628	18.2783
1047	21	129	3	Puebla	San José Miahuatlán	San José Axuxco	-97.2078	18.2314
1048	21	129	4	Puebla	San José Miahuatlán	San Mateo Tlacoxcalco	-97.3267	18.2861
1049	21	129	5	Puebla	San José Miahuatlán	San Pedro Tetitlán	-97.3231	18.2597
1050	21	129	6	Puebla	San José Miahuatlán	Acultzingo	-97.1761	18.2186
1051	21	129	8	Puebla	San José Miahuatlán	Miahuatlán	-97.2817	18.2967
1052	21	129	10	Puebla	San José Miahuatlán	Barrio Atzacoalco	-97.2889	18.285
1053	21	129	11	Puebla	San José Miahuatlán	San José Miahutlán	-97.295	18.29
1054	21	145	1	Puebla	San Sebastián Tlacotepec	Tlacotepec de Porfirio Díaz	-96.85	18.4058
1055	21	145	2	Puebla	San Sebastián Tlacotepec	Buena Vista de Cuauhtémoc	-96.8358	18.3144
1056	21	145	3	Puebla	San Sebastián Tlacotepec	Cuaxuchpa	-96.8389	18.445
1057	21	145	4	Puebla	San Sebastián Tlacotepec	La Cumbre	-96.8508	18.3519
1058	21	145	5	Puebla	San Sebastián Tlacotepec	Libres	-96.8958	18.2517
1059	21	145	6	Puebla	San Sebastián Tlacotepec	San Martín Mazateopan	-96.8161	18.4528
1060	21	145	7	Puebla	San Sebastián Tlacotepec	Mazatzongo de Guerrero	-96.8347	18.2869
1061	21	145	9	Puebla	San Sebastián Tlacotepec	Ovatero y Atexaca	-96.8789	18.2492
1062	21	145	10	Puebla	San Sebastián Tlacotepec	Paso Azíhuatl	-96.7842	18.4653
1063	21	145	12	Puebla	San Sebastián Tlacotepec	Pilola	-96.8669	18.2481
1064	21	145	13	Puebla	San Sebastián Tlacotepec	Tentziantla (San Marcos)	-96.8203	18.4706
1065	21	145	14	Puebla	San Sebastián Tlacotepec	Teololulco	-96.7889	18.4564
1066	21	145	15	Puebla	San Sebastián Tlacotepec	Tepetla	-96.8017	18.4375
1067	21	145	16	Puebla	San Sebastián Tlacotepec	Tlacxitla	-96.8017	18.4097
1068	21	145	17	Puebla	San Sebastián Tlacotepec	El Mirador	-96.8139	18.4156
1069	21	145	20	Puebla	San Sebastián Tlacotepec	Zacatepec de Bravo	-96.8536	18.2608
1070	21	145	21	Puebla	San Sebastián Tlacotepec	Zacatilihuic	-96.8611	18.3825
1071	21	145	22	Puebla	San Sebastián Tlacotepec	Ojo de Agua	-96.8208	18.3653
1072	21	145	23	Puebla	San Sebastián Tlacotepec	La Guacamaya	-96.8231	18.3375
1073	21	145	24	Puebla	San Sebastián Tlacotepec	Tepexilotla	-96.8686	18.2861
1074	21	145	33	Puebla	San Sebastián Tlacotepec	Agua Azul	-96.8633	18.3694
1075	21	145	34	Puebla	San Sebastián Tlacotepec	Atitla	-96.8067	18.4175
1076	21	145	35	Puebla	San Sebastián Tlacotepec	La Corneta	-96.8369	18.3003
1077	21	145	37	Puebla	San Sebastián Tlacotepec	Cotzapotitla	-96.7836	18.4236
1078	21	145	38	Puebla	San Sebastián Tlacotepec	Cruztitla	-96.7947	18.3358
1079	21	145	40	Puebla	San Sebastián Tlacotepec	La Garrapata	-96.8619	18.2697
1080	21	145	45	Puebla	San Sebastián Tlacotepec	Rancho la Palapa	-96.8564	18.4317
1081	21	145	47	Puebla	San Sebastián Tlacotepec	Papalocuautla	-96.8947	18.2644
1082	21	145	48	Puebla	San Sebastián Tlacotepec	Peña Alta	-96.8519	18.2942
1083	21	145	49	Puebla	San Sebastián Tlacotepec	Zesecapa	-96.8942	18.2475
1084	21	145	51	Puebla	San Sebastián Tlacotepec	Tecolotepec	-96.8592	18.2764
1085	21	145	52	Puebla	San Sebastián Tlacotepec	Tepozapa	-96.8453	18.2675
1086	21	145	53	Puebla	San Sebastián Tlacotepec	Yovalastoc	-96.8642	18.2572
1087	21	145	54	Puebla	San Sebastián Tlacotepec	Xalatiopa	-96.8561	18.2497
1088	21	145	59	Puebla	San Sebastián Tlacotepec	Las Palmas	-96.8328	18.4236
1089	21	145	60	Puebla	San Sebastián Tlacotepec	Ocotzocuabtla	-96.8644	18.3731
1090	21	145	61	Puebla	San Sebastián Tlacotepec	Agua Prieta	-96.8344	18.3058
1091	21	145	62	Puebla	San Sebastián Tlacotepec	Atengoxóchitl	-96.8711	18.2608
1092	21	145	63	Puebla	San Sebastián Tlacotepec	El Carpintero	-96.8769	18.2614
1093	21	145	64	Puebla	San Sebastián Tlacotepec	Xonoátl	-96.8703	18.3814
1094	21	145	67	Puebla	San Sebastián Tlacotepec	Cerro del Faisán	-96.8489	18.3056
1095	21	145	69	Puebla	San Sebastián Tlacotepec	La Palma	-96.8256	18.4333
1096	21	145	71	Puebla	San Sebastián Tlacotepec	Tecuanapa	-96.8286	18.3119
1097	21	145	72	Puebla	San Sebastián Tlacotepec	Tepexi	-96.8897	18.2581
1098	21	145	73	Puebla	San Sebastián Tlacotepec	Tlacotepec de Díaz	-96.8508	18.3961
1099	21	145	74	Puebla	San Sebastián Tlacotepec	Hueyatlabca	-96.8233	18.4142
1100	21	145	75	Puebla	San Sebastián Tlacotepec	Tlazololapa	-96.8392	18.4275
1101	21	145	76	Puebla	San Sebastián Tlacotepec	Barrio Guadalupe	-96.8539	18.4044
1102	21	149	1	Puebla	Santiago Miahuatlán	Santiago Miahuatlán	-97.4419	18.5544
1103	21	149	2	Puebla	Santiago Miahuatlán	El Carmen	-97.4486	18.5883
1104	21	149	3	Puebla	Santiago Miahuatlán	San José las Minas	-97.3794	18.57
1105	21	149	4	Puebla	Santiago Miahuatlán	San José Monte Chiquito	-97.4381	18.4961
1106	21	149	5	Puebla	Santiago Miahuatlán	La Calavera	-97.4203	18.5394
1107	21	149	6	Puebla	Santiago Miahuatlán	San Isidro Vista Hermosa	-97.4003	18.5056
1108	21	149	7	Puebla	Santiago Miahuatlán	San Pedro Villa Alegría	-97.415	18.5258
1109	21	149	9	Puebla	Santiago Miahuatlán	Benito Juárez	-97.485	18.5619
1110	21	149	10	Puebla	Santiago Miahuatlán	Santa Clara	-97.4278	18.5308
1111	21	149	11	Puebla	Santiago Miahuatlán	San Miguel	-97.4289	18.5481
1112	21	149	13	Puebla	Santiago Miahuatlán	Colonia Guadalupe	-97.4744	18.5542
1113	21	149	14	Puebla	Santiago Miahuatlán	Santa Clara	-97.4369	18.5253
1114	21	149	15	Puebla	Santiago Miahuatlán	La Purísima	-97.4517	18.5575
1115	21	149	16	Puebla	Santiago Miahuatlán	Villa Alegría	-97.4214	18.5333
1116	21	154	27	Puebla	Tecamachalco	Santiago Alseseca	-97.7017	18.8461
1117	21	154	36	Puebla	Tecamachalco	El Salado	-97.6781	18.9031
1118	21	154	44	Puebla	Tecamachalco	Barrio la Providencia	-97.7078	18.8328
1119	21	154	47	Puebla	Tecamachalco	Rancho el Laurel (El Laurel)	-97.7122	18.8617
1120	21	154	86	Puebla	Tecamachalco	Toluquilla	-97.6722	18.8906
1121	21	154	96	Puebla	Tecamachalco	Santiago Alseseca	-97.7064	18.8506
1122	21	154	99	Puebla	Tecamachalco	Barrio el Alto	-97.7011	18.8514
1123	21	154	104	Puebla	Tecamachalco	El Moralillo	-97.6967	18.8389
1124	21	156	1	Puebla	Tehuacán	Tehuacán	-97.3931	18.4639
1125	21	156	2	Puebla	Tehuacán	Rancho Cabras (San Salvador Otzolotepec)	-97.2342	18.5925
1126	21	156	9	Puebla	Tehuacán	Magdalena Cuayucatepec	-97.4847	18.5497
1127	21	156	12	Puebla	Tehuacán	San Marcos Necoxtla	-97.36	18.3967
1128	21	156	14	Puebla	Tehuacán	San Cristóbal Tepeteopan	-97.5467	18.5253
1129	21	156	15	Puebla	Tehuacán	San Diego Chalma	-97.3614	18.4372
1130	21	156	18	Puebla	Tehuacán	San Pablo Tepetzingo	-97.34	18.4256
1131	21	156	22	Puebla	Tehuacán	Santa Ana Teloxtoc	-97.5789	18.3794
1132	21	156	23	Puebla	Tehuacán	Santa Catarina Otzolotepec	-97.265	18.5764
1133	21	156	24	Puebla	Tehuacán	Santa Cruz Acapa	-97.3261	18.4056
1134	21	156	30	Puebla	Tehuacán	El Progreso	-97.5606	18.5086
1135	21	156	38	Puebla	Tehuacán	El Encinal	-97.5417	18.4044
1136	21	156	48	Puebla	Tehuacán	Plan de Fierro	-97.5747	18.3356
1137	21	156	56	Puebla	Tehuacán	Agua León	-97.575	18.3992
1138	21	156	58	Puebla	Tehuacán	Rancho Cuatillo	-97.5853	18.395
1139	21	156	59	Puebla	Tehuacán	Cucharilla	-97.5578	18.3803
1140	21	156	60	Puebla	Tehuacán	Las Garzas	-97.4961	18.5397
1141	21	156	61	Puebla	Tehuacán	Llano Coyote	-97.5531	18.3933
1142	21	156	63	Puebla	Tehuacán	La Ponderosa	-97.5286	18.5297
1143	21	156	65	Puebla	Tehuacán	Rancho Florindo	-97.6033	18.3883
1144	21	156	68	Puebla	Tehuacán	Rancho San Marcos	-97.3386	18.4056
1145	21	156	82	Puebla	Tehuacán	San Ignacio	-97.3456	18.4986
1146	21	156	83	Puebla	Tehuacán	Don Pedro (Doña Ofe)	-97.5228	18.5297
1147	21	156	85	Puebla	Tehuacán	El Cocopache	-97.575	18.3881
1148	21	156	86	Puebla	Tehuacán	La Mezquitera	-97.5728	18.39
1149	21	156	87	Puebla	Tehuacán	Cañada Guajillo	-97.5522	18.3492
1150	21	156	89	Puebla	Tehuacán	El Terrero	-97.5697	18.3942
1151	21	156	90	Puebla	Tehuacán	El Moral	-97.565	18.3864
1152	21	156	91	Puebla	Tehuacán	Majada Lezama	-97.5719	18.3994
1153	21	156	92	Puebla	Tehuacán	Tierra Prieta	-97.5917	18.3939
1154	21	156	93	Puebla	Tehuacán	Tozingaya	-97.5956	18.3894
1155	21	156	97	Puebla	Tehuacán	Cocomulco	-97.3381	18.4064
1156	21	156	99	Puebla	Tehuacán	Quebradora Santa Mónica	-97.3664	18.4906
1157	21	156	100	Puebla	Tehuacán	Colonia Guadalupe	-97.3306	18.4047
1158	21	156	101	Puebla	Tehuacán	Rancho San Ramón (La Tasa)	-97.3422	18.3847
1159	21	156	103	Puebla	Tehuacán	Xoconoxcuautitla	-97.3875	18.4119
1160	21	156	118	Puebla	Tehuacán	Cerril Agostadero (El Carrizal)	-97.3389	18.4353
1161	21	156	122	Puebla	Tehuacán	Los Pinos (Los Limones)	-97.5786	18.3525
1162	21	156	123	Puebla	Tehuacán	Rancho Cuchanije	-97.5494	18.3778
1163	21	156	124	Puebla	Tehuacán	La Cañada	-97.5067	18.4025
1164	21	156	126	Puebla	Tehuacán	Melista	-97.5911	18.4092
1165	21	156	130	Puebla	Tehuacán	Los Tempesquistles	-97.5808	18.3714
1166	21	156	131	Puebla	Tehuacán	Iglesia Vieja (Teteles)	-97.5858	18.3608
1167	21	156	133	Puebla	Tehuacán	Agua el Dinuxo	-97.5958	18.3661
1168	21	156	135	Puebla	Tehuacán	Majada Izote	-97.5703	18.3722
1169	21	156	141	Puebla	Tehuacán	Granjas Coapan	-97.3967	18.4292
1170	21	156	142	Puebla	Tehuacán	Rancho San Andrés Socotla	-97.4036	18.4208
1171	21	156	153	Puebla	Tehuacán	San Isidro	-97.3675	18.4597
1172	21	156	156	Puebla	Tehuacán	Resurrección (Meseta el Riego)	-97.4394	18.4456
1173	21	156	158	Puebla	Tehuacán	Cruz Blanca	-97.5564	18.3908
1174	21	156	160	Puebla	Tehuacán	El Murciélago	-97.5739	18.3806
1175	21	156	161	Puebla	Tehuacán	Rancho Atemaco	-97.3836	18.4231
1176	21	156	167	Puebla	Tehuacán	Plan San Miguel	-97.355	18.5144
1177	21	156	168	Puebla	Tehuacán	Agua Palmitas (El Palenque)	-97.5744	18.3689
1178	21	156	169	Puebla	Tehuacán	Agua Tule	-97.5672	18.4017
1179	21	156	171	Puebla	Tehuacán	Cristo Rey	-97.4658	18.4828
1180	21	156	172	Puebla	Tehuacán	La Esperanza	-97.3864	18.4236
1181	21	156	174	Puebla	Tehuacán	Guadalupe	-97.4839	18.5286
1182	21	156	178	Puebla	Tehuacán	Mogote de Piedra	-97.5214	18.3756
1183	21	156	179	Puebla	Tehuacán	Los Olivos	-97.4975	18.5264
1184	21	156	180	Puebla	Tehuacán	Poblado San Andrés Arrealco	-97.3647	18.3664
1185	21	156	181	Puebla	Tehuacán	Portezuelo Tongo	-97.58	18.4106
1186	21	156	184	Puebla	Tehuacán	San Miguel	-97.33	18.4125
1187	21	156	185	Puebla	Tehuacán	Santa Cruz Uno	-97.3172	18.3964
1188	21	156	188	Puebla	Tehuacán	Otlamaxalco	-97.2392	18.5686
1189	21	156	190	Puebla	Tehuacán	Colonia del Carmen Sur	-97.3622	18.4256
1190	21	156	198	Puebla	Tehuacán	Las Cruces	-97.4483	18.4306
1191	21	156	200	Puebla	Tehuacán	El Zorrillo	-97.4733	18.4344
1192	21	156	201	Puebla	Tehuacán	El Portezuelo	-97.5317	18.3811
1193	21	156	203	Puebla	Tehuacán	Joya Nopal	-97.5156	18.3947
1194	21	156	204	Puebla	Tehuacán	Loma el Sapo	-97.5764	18.3953
1195	21	156	206	Puebla	Tehuacán	Santa Teresita 1	-97.4169	18.5092
1196	21	156	207	Puebla	Tehuacán	Agua el Palmón	-97.5617	18.3731
1197	21	156	208	Puebla	Tehuacán	Agua Nueva	-97.5375	18.3547
1198	21	156	209	Puebla	Tehuacán	Jardines de la Guadalupana	-97.4619	18.4881
1199	21	156	210	Puebla	Tehuacán	Joya Mezquitec	-97.5253	18.3556
1200	21	156	211	Puebla	Tehuacán	El Paraíso de Jesús Segunda Sección	-97.3869	18.5019
1201	21	156	212	Puebla	Tehuacán	La Paz (Bajada Coa)	-97.5575	18.4733
1202	21	156	213	Puebla	Tehuacán	La Asunción	-97.3347	18.3669
1203	21	156	214	Puebla	Tehuacán	Los Nogales (Pozo 5)	-97.4183	18.4989
1204	21	156	215	Puebla	Tehuacán	San Andrés Arrealco	-97.4142	18.3931
1205	21	156	216	Puebla	Tehuacán	Colonia 18 de Marzo	-97.4256	18.4447
1206	21	156	219	Puebla	Tehuacán	Colonia Asunción	-97.415	18.4389
1207	21	156	221	Puebla	Tehuacán	Fuertes de Loreto	-97.4367	18.4875
1208	21	156	222	Puebla	Tehuacán	Granjas Guadalupe	-97.3864	18.425
1209	21	156	223	Puebla	Tehuacán	Unidad Habitacional Rancho las Flores	-97.3753	18.4258
1210	21	156	224	Puebla	Tehuacán	Colonia Resurrección	-97.4331	18.4553
1211	21	156	225	Puebla	Tehuacán	El Rosario	-97.3989	18.4336
1212	21	156	226	Puebla	Tehuacán	San Isidro	-97.3594	18.4444
1213	21	156	227	Puebla	Tehuacán	Hacienda Chapultepec	-97.3597	18.4406
1214	21	161	1	Puebla	Tepanco de López	Tepanco de López	-97.5603	18.555
1215	21	161	2	Puebla	Tepanco de López	Francisco I. Madero	-97.4644	18.4931
1216	21	161	3	Puebla	Tepanco de López	José María Pino Suárez	-97.4942	18.5117
1217	21	161	4	Puebla	Tepanco de López	San Andrés Cacaloapan	-97.5847	18.5825
1218	21	161	5	Puebla	Tepanco de López	San Bartolo Teontepec	-97.5239	18.4903
1219	21	161	6	Puebla	Tepanco de López	San Luis Temalacayuca	-97.5594	18.6014
1220	21	161	7	Puebla	Tepanco de López	Tecajete	-97.4947	18.5847
1221	21	161	9	Puebla	Tepanco de López	Casa Amarilla (Rancho Asturias)	-97.5103	18.5242
1222	21	161	20	Puebla	Tepanco de López	María Teresa	-97.5069	18.5514
1223	21	161	27	Puebla	Tepanco de López	Rancho José Darío	-97.5428	18.5453
1224	21	161	28	Puebla	Tepanco de López	La Pasión (La Presa)	-97.5486	18.5408
1225	21	161	30	Puebla	Tepanco de López	La Vivienda (Cañada Luca)	-97.62	18.5675
1226	21	161	32	Puebla	Tepanco de López	Los Méndez	-97.515	18.4694
1227	21	161	33	Puebla	Tepanco de López	Buena Vista	-97.5542	18.5803
1228	21	161	36	Puebla	Tepanco de López	Rancho Castillo (Rancho Zopilote)	-97.5081	18.5125
1229	21	161	40	Puebla	Tepanco de López	Barrio Tercero (Jagüey Blanco)	-97.5428	18.505
1230	21	161	43	Puebla	Tepanco de López	Rancho de Monte Cristo	-97.5694	18.5414
1231	21	161	45	Puebla	Tepanco de López	Rancho Nuevo (Los Gálvez)	-97.5414	18.5556
1232	21	161	46	Puebla	Tepanco de López	La Joya (Pablo Hernández Jiménez)	-97.5272	18.5806
1233	21	161	49	Puebla	Tepanco de López	La Bellota II	-97.5036	18.5208
1234	21	161	50	Puebla	Tepanco de López	Rancho los Luna	-97.5086	18.5214
1235	21	161	54	Puebla	Tepanco de López	Cinco de Mayo (Barrio Cuarto)	-97.5183	18.5139
1236	21	161	58	Puebla	Tepanco de López	Majada Lobo	-97.6219	18.5775
1237	21	161	59	Puebla	Tepanco de López	Paraje Cristo Rey	-97.5642	18.5414
1238	21	161	60	Puebla	Tepanco de López	Rancho Grande	-97.4914	18.5008
1239	21	161	64	Puebla	Tepanco de López	Rancho Viejo	-97.6358	18.5419
1240	21	161	65	Puebla	Tepanco de López	Buenavista	-97.5761	18.5564
1241	21	161	66	Puebla	Tepanco de López	Santa Cruz	-97.5244	18.4769
1242	21	161	67	Puebla	Tepanco de López	Tepanco de López	-97.5614	18.5514
1243	21	161	71	Puebla	Tepanco de López	Pedro Pioquinto López	-97.4775	18.5025
1244	21	161	72	Puebla	Tepanco de López	Rancho Grande los Teteles	-97.4944	18.4989
1245	21	161	75	Puebla	Tepanco de López	Isote Silleta	-97.6047	18.5811
1246	21	161	76	Puebla	Tepanco de López	Miguel Hidalgo	-97.4886	18.5064
1247	21	161	77	Puebla	Tepanco de López	Tres de Mayo	-97.4686	18.5006
1248	21	177	6	Puebla	Tlacotepec de Benito Juárez	Pazoltepec	-97.5744	18.625
1249	21	177	7	Puebla	Tlacotepec de Benito Juárez	Pericotepec	-97.6317	18.6075
1250	21	177	8	Puebla	Tlacotepec de Benito Juárez	De Rojas	-97.6567	18.63
1251	21	177	10	Puebla	Tlacotepec de Benito Juárez	San José Buenavista	-97.5775	18.66
1252	21	177	11	Puebla	Tlacotepec de Benito Juárez	San José Tlacuitlapan	-97.6286	18.7033
1253	21	177	12	Puebla	Tlacotepec de Benito Juárez	San Juan Zacabasco	-97.5931	18.7494
1254	21	177	16	Puebla	Tlacotepec de Benito Juárez	San Marcos Tlacoyalco	-97.6044	18.6736
1255	21	177	17	Puebla	Tlacotepec de Benito Juárez	San Martín Esperilla	-97.5483	18.7314
1256	21	177	18	Puebla	Tlacotepec de Benito Juárez	San Francisco Esperilla	-97.5317	18.705
1257	21	177	19	Puebla	Tlacotepec de Benito Juárez	Santa María la Alta	-97.6572	18.6006
1258	21	177	26	Puebla	Tlacotepec de Benito Juárez	La Virgen	-97.6078	18.6253
1259	21	177	27	Puebla	Tlacotepec de Benito Juárez	Rincón de Sompantle	-97.545	18.7019
1260	21	177	28	Puebla	Tlacotepec de Benito Juárez	Tecoxtle	-97.63	18.6478
1261	21	177	31	Puebla	Tlacotepec de Benito Juárez	Parada Beristáin	-97.62	18.6383
1262	21	177	42	Puebla	Tlacotepec de Benito Juárez	Piedra Hincada de la Soledad	-97.6061	18.7575
1263	21	177	46	Puebla	Tlacotepec de Benito Juárez	Guadalupe	-97.5883	18.6656
1264	21	177	47	Puebla	Tlacotepec de Benito Juárez	El Mirador	-97.5919	18.6608
1265	21	177	49	Puebla	Tlacotepec de Benito Juárez	Palo Verde	-97.6006	18.7567
1266	21	177	51	Puebla	Tlacotepec de Benito Juárez	San Antonio Tlacuitlapan	-97.6233	18.73
1267	21	177	52	Puebla	Tlacotepec de Benito Juárez	San José Valsequillo Sección Tercera	-97.6236	18.6725
1268	21	177	53	Puebla	Tlacotepec de Benito Juárez	Los Cerritos	-97.6019	18.6456
1269	21	177	54	Puebla	Tlacotepec de Benito Juárez	Paraje Palangana	-97.6394	18.5069
1270	21	177	58	Puebla	Tlacotepec de Benito Juárez	El Gavilán	-97.5992	18.6631
1271	21	177	59	Puebla	Tlacotepec de Benito Juárez	San Marcos Tlacoyalco	-97.6078	18.6828
1272	21	177	60	Puebla	Tlacotepec de Benito Juárez	Santa María la Alta	-97.6444	18.6094
1273	21	177	61	Puebla	Tlacotepec de Benito Juárez	Santa María la Alta	-97.6514	18.5964
1274	21	177	64	Puebla	Tlacotepec de Benito Juárez	Monte de Oro	-97.6044	18.6917
1275	21	177	65	Puebla	Tlacotepec de Benito Juárez	Reforma	-97.5981	18.6858
1276	21	177	66	Puebla	Tlacotepec de Benito Juárez	San Pedro (Topoya)	-97.6167	18.6767
1277	21	177	68	Puebla	Tlacotepec de Benito Juárez	La Marquesa	-97.5956	18.5942
1278	21	195	1	Puebla	Vicente Guerrero	Santa María del Monte	-97.2033	18.5389
1279	21	195	2	Puebla	Vicente Guerrero	San Pedro Ahuatlampa	-97.2444	18.5431
1280	21	195	3	Puebla	Vicente Guerrero	Alhuaca	-97.1667	18.5672
1281	21	195	11	Puebla	Vicente Guerrero	Rancho Nuevo	-97.2247	18.5814
1282	21	195	12	Puebla	Vicente Guerrero	San Bernardino Lagunas	-97.2725	18.6039
1283	21	195	15	Puebla	Vicente Guerrero	Teotlalco de Hidalgo	-97.2064	18.5631
1284	21	195	23	Puebla	Vicente Guerrero	Capultitla	-97.1897	18.5564
1285	21	195	27	Puebla	Vicente Guerrero	Texala	-97.2283	18.5561
1286	21	195	28	Puebla	Vicente Guerrero	Xihuaco	-97.2178	18.5503
1287	21	195	40	Puebla	Vicente Guerrero	Cuatlimpa	-97.2228	18.545
1288	21	195	44	Puebla	Vicente Guerrero	Puente Tabla	-97.1886	18.5625
1289	21	195	45	Puebla	Vicente Guerrero	Tlamaxalco	-97.2331	18.565
1290	21	195	47	Puebla	Vicente Guerrero	Tepetate (Ahuaxotla)	-97.2069	18.5397
1291	21	195	48	Puebla	Vicente Guerrero	Tepixtiopa	-97.2103	18.5722
1292	21	195	61	Puebla	Vicente Guerrero	Teotlalco de Hidalgo	-97.2008	18.5497
1293	21	195	62	Puebla	Vicente Guerrero	Zacatianquixco	-97.2436	18.5319
1294	21	205	1	Puebla	Yehualtepec	Yehualtepec	-97.6619	18.7936
1295	21	205	3	Puebla	Yehualtepec	Ocotlán de Venustiano Carranza	-97.6692	18.7911
1296	21	205	4	Puebla	Yehualtepec	Rancho Chico	-97.665	18.7467
1297	21	205	7	Puebla	Yehualtepec	San Miguel Zozutla	-97.655	18.7592
1298	21	205	9	Puebla	Yehualtepec	San Mateo Tlacomulco	-97.6572	18.7372
1299	21	205	13	Puebla	Yehualtepec	Llano Grande	-97.695	18.7919
1300	21	205	27	Puebla	Yehualtepec	El Zorrillal (San Isidro)	-97.6714	18.7372
1301	21	205	28	Puebla	Yehualtepec	Yehualtepec (Jagüey Román)	-97.6758	18.7844
1302	21	205	29	Puebla	Yehualtepec	San Francisco Cuautla	-97.7003	18.8067
1303	21	205	37	Puebla	Yehualtepec	San Miguel Zozutla	-97.6506	18.7603
1304	21	209	1	Puebla	Zapotitlán	Zapotitlán Salinas	-97.4744	18.3319
1305	21	209	3	Puebla	Zapotitlán	Estanzuela	-97.5481	18.1567
1306	21	209	4	Puebla	Zapotitlán	Barrio Hidalgo	-97.5522	18.1417
1307	21	209	5	Puebla	Zapotitlán	Guadalupe la Meza	-97.53	18.1658
1308	21	209	6	Puebla	Zapotitlán	San Pedro Netitlán	-97.5706	18.1717
1309	21	209	7	Puebla	Zapotitlán	Los Reyes Metzontla	-97.4872	18.2261
1310	21	209	8	Puebla	Zapotitlán	San Antonio Texcala	-97.4436	18.3956
1311	21	209	9	Puebla	Zapotitlán	San Juan Raya	-97.615	18.3161
1312	21	209	10	Puebla	Zapotitlán	Colonia San Martín	-97.5447	18.2803
1313	21	209	11	Puebla	Zapotitlán	San Pedro Atzumba	-97.5847	18.1581
1314	21	209	12	Puebla	Zapotitlán	Tilapa	-97.4869	18.2811
1315	21	209	13	Puebla	Zapotitlán	Las Ventas	-97.4372	18.36
1316	21	209	14	Puebla	Zapotitlán	Xochiltepec (San Francisco)	-97.4464	18.2469
1317	21	209	16	Puebla	Zapotitlán	El Manantial	-97.5742	18.1617
1318	21	209	17	Puebla	Zapotitlán	Ejido Guadalupe	-97.5889	18.1428
1319	21	209	18	Puebla	Zapotitlán	Zaragoza	-97.4725	18.2178
1320	21	209	19	Puebla	Zapotitlán	San José Dixiñado	-97.5092	18.2286
1321	21	209	21	Puebla	Zapotitlán	Agua Mezquite	-97.4936	18.2453
1322	21	209	31	Puebla	Zapotitlán	Salinas Rinconada	-97.4267	18.3064
1323	21	209	32	Puebla	Zapotitlán	El Palenque	-97.4508	18.4106
1324	21	209	35	Puebla	Zapotitlán	San Pablo Netitlán	-97.5572	18.1642
1325	21	209	36	Puebla	Zapotitlán	El Módulo Tempesquistle	-97.5481	18.3014
1326	21	209	48	Puebla	Zapotitlán	Xoyalapa	-97.5103	18.3692
1327	21	209	49	Puebla	Zapotitlán	La Ciénega	-97.5128	18.3106
1328	21	209	51	Puebla	Zapotitlán	Agua el Burro	-97.5753	18.3186
1329	21	209	52	Puebla	Zapotitlán	Agua el Tempesquistle	-97.5542	18.2547
1330	21	209	63	Puebla	Zapotitlán	La Mesa	-97.4781	18.3697
1331	21	209	66	Puebla	Zapotitlán	Plan del Valle	-97.4381	18.4056
1332	21	209	68	Puebla	Zapotitlán	Agualcahuinco	-97.5203	18.3517
1333	21	209	74	Puebla	Zapotitlán	El Arenal	-97.4656	18.3269
1334	21	209	75	Puebla	Zapotitlán	Cañada Grande	-97.4525	18.225
1335	21	209	76	Puebla	Zapotitlán	Estanque Viejo	-97.5744	18.125
1336	21	209	77	Puebla	Zapotitlán	El Infiernillo	-97.5253	18.2983
1337	21	209	78	Puebla	Zapotitlán	Loma el Toro	-97.5353	18.3075
1338	21	209	82	Puebla	Zapotitlán	La Mesa Grande	-97.5431	18.1792
1339	21	209	86	Puebla	Zapotitlán	Rincón del Valle	-97.5544	18.2433
1340	21	209	87	Puebla	Zapotitlán	Pie de Tocona	-97.4656	18.3319
1341	21	209	93	Puebla	Zapotitlán	Tres Mogotes	-97.5319	18.2556
1342	21	214	1	Puebla	Zinacatepec	San Sebastián Zinacatepec	-97.245	18.3347
1343	21	214	4	Puebla	Zinacatepec	La Purísima Concepción	-97.2008	18.2931
1344	21	214	5	Puebla	Zinacatepec	Colonia del Carmen	-97.2522	18.3389
1345	21	214	7	Puebla	Zinacatepec	Colonia Tlatzala	-97.24	18.3294
1346	21	217	1	Puebla	Zoquitlán	Zoquitlán	-97.0181	18.3364
1347	21	217	2	Puebla	Zoquitlán	Acatepec (San Antonio)	-97.0378	18.3725
1348	21	217	3	Puebla	Zoquitlán	Cacaloc	-97.0994	18.3531
1349	21	217	4	Puebla	Zoquitlán	Coyolapa	-96.8836	18.415
1350	21	217	5	Puebla	Zoquitlán	Ízhuapa	-97.0181	18.3839
1351	21	217	7	Puebla	Zoquitlán	Oztopulco	-96.9056	18.3778
1352	21	217	8	Puebla	Zoquitlán	Tepexilotla	-96.9056	18.4636
1353	21	217	9	Puebla	Zoquitlán	Xaltepec	-96.9378	18.3458
1354	21	217	10	Puebla	Zoquitlán	Xitlama	-97.0156	18.305
1355	21	217	12	Puebla	Zoquitlán	Metzontla	-96.9233	18.3581
1356	21	217	16	Puebla	Zoquitlán	Amoltepec	-97.0933	18.3639
1357	21	217	20	Puebla	Zoquitlán	Atiopa	-97.0133	18.3492
1358	21	217	21	Puebla	Zoquitlán	Atola	-97.0211	18.37
1359	21	217	22	Puebla	Zoquitlán	Atlicalaquia	-96.9458	18.3558
1360	21	217	23	Puebla	Zoquitlán	Atzompa	-96.8986	18.4069
1361	21	217	24	Puebla	Zoquitlán	Aztotla	-97.0069	18.3597
1362	21	217	26	Puebla	Zoquitlán	Cobictic	-97.0239	18.375
1363	21	217	28	Puebla	Zoquitlán	Cotzinga	-97.0219	18.3497
1364	21	217	29	Puebla	Zoquitlán	Cuapnepantla	-97.0492	18.3239
1365	21	217	31	Puebla	Zoquitlán	Chalchico	-97.0186	18.3231
1366	21	217	32	Puebla	Zoquitlán	Cruztitla	-96.9236	18.4178
1367	21	217	35	Puebla	Zoquitlán	Duraznotla	-97.0431	18.3214
1368	21	217	39	Puebla	Zoquitlán	Laguna	-96.9189	18.4094
1369	21	217	43	Puebla	Zoquitlán	Ocotlamanic	-97.0119	18.3708
1370	21	217	48	Puebla	Zoquitlán	Pozotitla	-96.8878	18.3953
1371	21	217	49	Puebla	Zoquitlán	Quiaptepec	-97.0347	18.3203
1372	21	217	52	Puebla	Zoquitlán	Totlala	-97.0008	18.3294
1373	21	217	53	Puebla	Zoquitlán	Tecolotleapa	-97.0531	18.3386
1374	21	217	54	Puebla	Zoquitlán	Temazcalco	-96.9258	18.3672
1375	21	217	56	Puebla	Zoquitlán	Tepantitla	-97.1214	18.3678
1376	21	217	57	Puebla	Zoquitlán	Tepepan Bandera	-96.8939	18.4214
1377	21	217	58	Puebla	Zoquitlán	Tepepa de Zaragoza	-96.9075	18.4383
1378	21	217	62	Puebla	Zoquitlán	Tepeyacac	-96.9997	18.3158
1379	21	217	65	Puebla	Zoquitlán	Xolochtepec (Tlacotzinga)	-97.0567	18.3494
1380	21	217	68	Puebla	Zoquitlán	Trancas	-97.1414	18.3414
1381	21	217	69	Puebla	Zoquitlán	Xala	-97.0697	18.3533
1382	21	217	70	Puebla	Zoquitlán	Xicala	-97.0253	18.3469
1383	21	217	71	Puebla	Zoquitlán	Xocotla	-96.8911	18.4456
1384	21	217	96	Puebla	Zoquitlán	Axalpa	-96.9844	18.3331
1385	21	217	97	Puebla	Zoquitlán	Axocobaca	-96.9983	18.3336
1386	21	217	115	Puebla	Zoquitlán	Cuafximaloya	-97.0103	18.3461
1387	21	217	129	Puebla	Zoquitlán	Equimititla	-96.9614	18.3425
1388	21	217	136	Puebla	Zoquitlán	Itzmicapa	-96.9997	18.3522
1389	21	217	158	Puebla	Zoquitlán	Quetzaltotoc	-97.0442	18.3375
1390	21	217	242	Puebla	Zoquitlán	Zoquitlanzacualco	-97.0333	18.3281
1391	21	217	434	Puebla	Zoquitlán	Dos Caminos	-96.8983	18.4583
1392	21	217	444	Puebla	Zoquitlán	Tepequexpa	-96.9172	18.4831
1393	21	217	641	Puebla	Zoquitlán	Ocotempa	-96.9972	18.3442
1394	21	217	664	Puebla	Zoquitlán	San Cayetano	-96.8639	18.4481
1395	21	217	801	Puebla	Zoquitlán	Atlantiopa	-96.8956	18.4708
1396	30	6	1	Veracruz de Ignacio de la Llave	Acultzingo	Acultzingo	-97.3033	18.7183
1397	30	6	4	Veracruz de Ignacio de la Llave	Acultzingo	El Ahuitzique	-97.2847	18.6764
1398	30	6	5	Veracruz de Ignacio de la Llave	Acultzingo	Atitla (Barrio de Guadalupe)	-97.2911	18.685
1399	30	6	9	Veracruz de Ignacio de la Llave	Acultzingo	Cumbres de Acultzingo	-97.345	18.7114
1400	30	6	10	Veracruz de Ignacio de la Llave	Acultzingo	Ojo de Agua de Abajo (La Mesa)	-97.3039	18.7483
1401	30	6	11	Veracruz de Ignacio de la Llave	Acultzingo	Ojo de Agua de Arriba	-97.3206	18.7575
1402	30	6	16	Veracruz de Ignacio de la Llave	Acultzingo	El Sumidero	-97.3311	18.6864
1403	30	6	18	Veracruz de Ignacio de la Llave	Acultzingo	Vaquería	-97.3108	18.6967
1404	30	6	19	Veracruz de Ignacio de la Llave	Acultzingo	Vista Hermosa	-97.3294	18.7467
1405	30	6	20	Veracruz de Ignacio de la Llave	Acultzingo	Fernando López Arias	-97.2694	18.6544
1406	30	6	22	Veracruz de Ignacio de la Llave	Acultzingo	Linda Vista	-97.2864	18.7386
1407	30	6	23	Veracruz de Ignacio de la Llave	Acultzingo	Pinotla	-97.2719	18.7069
1408	30	6	26	Veracruz de Ignacio de la Llave	Acultzingo	Puerto del Aire	-97.3353	18.6992
1409	30	6	27	Veracruz de Ignacio de la Llave	Acultzingo	Rincón Rastrojo	-97.2953	18.7508
1410	30	6	28	Veracruz de Ignacio de la Llave	Acultzingo	San Isidro	-97.2903	18.7431
1411	30	6	39	Veracruz de Ignacio de la Llave	Acultzingo	Comunidad la Jarochita	-97.3369	18.7106
1412	30	6	40	Veracruz de Ignacio de la Llave	Acultzingo	Macualtzingo	-97.3408	18.7289
1413	30	6	41	Veracruz de Ignacio de la Llave	Acultzingo	Paraje	-97.3411	18.7139
1414	30	6	42	Veracruz de Ignacio de la Llave	Acultzingo	Tepetiopa	-97.2756	18.7161
1415	30	6	43	Veracruz de Ignacio de la Llave	Acultzingo	Barrio de Guadalupe	-97.3239	18.7192
1416	30	6	44	Veracruz de Ignacio de la Llave	Acultzingo	Primitivo Pérez Martínez	-97.3019	18.7108
1417	30	6	47	Veracruz de Ignacio de la Llave	Acultzingo	Xoxitiotla	-97.2514	18.6469
1418	30	18	1	Veracruz de Ignacio de la Llave	Aquila	Aquila	-97.3072	18.7961
1419	30	18	2	Veracruz de Ignacio de la Llave	Aquila	Atiopa	-97.3308	18.7708
1420	30	18	3	Veracruz de Ignacio de la Llave	Aquila	Cumbres de Aquila	-97.3336	18.7906
1421	30	18	4	Veracruz de Ignacio de la Llave	Aquila	La Lagunilla	-97.3375	18.7775
1422	30	18	6	Veracruz de Ignacio de la Llave	Aquila	Álvaro Obregón	-97.305	18.7933
1423	30	18	7	Veracruz de Ignacio de la Llave	Aquila	Tebernal	-97.325	18.8092
1424	30	99	4	Veracruz de Ignacio de la Llave	Maltrata	Cruxtitla	-97.2875	18.7672
1425	30	99	5	Veracruz de Ignacio de la Llave	Maltrata	Cumbres de Maltrata	-97.3197	18.8272
1426	30	99	8	Veracruz de Ignacio de la Llave	Maltrata	Rueda de Ocote	-97.3239	18.8175
1427	30	99	10	Veracruz de Ignacio de la Llave	Maltrata	Zacatipan	-97.3064	18.7714
1428	30	99	16	Veracruz de Ignacio de la Llave	Maltrata	Rancho Verde	-97.2978	18.8003
1429	30	99	36	Veracruz de Ignacio de la Llave	Maltrata	Rancho Chotongo	-97.3022	18.8011
1430	30	99	38	Veracruz de Ignacio de la Llave	Maltrata	Besanas	-97.2797	18.795
1431	30	99	39	Veracruz de Ignacio de la Llave	Maltrata	Campo San Francisco	-97.2786	18.8025
1432	30	99	40	Veracruz de Ignacio de la Llave	Maltrata	El Rincón	-97.2889	18.7894
1433	30	195	6	Veracruz de Ignacio de la Llave	Xoxocotla	Llano Grande	-97.1403	18.5936
1434	30	195	7	Veracruz de Ignacio de la Llave	Xoxocotla	El Pericón	-97.2136	18.6308
1435	30	195	8	Veracruz de Ignacio de la Llave	Xoxocotla	Tecuaque	-97.2036	18.6331
