# Supplementary material for: Use and management of wild fauna by people of the Tehuacán-Cuicatlán Valley and surrounding areas, Mexico
Source: J Ethnobiol Ethnomed. 2020 Jan 28;16:4. doi: 10.1186/s13002-020-0354-8 (PMC6986097; doi:10.1186/s13002-020-0354-8)
Supplement: Supplementary file 3 — Additional file 3.. Synthesis of the list of used and managed species in the Tehuacan-Cuicatlan area and surrounding regions used for the analyses. Tabular data with taxonomic information of animals to species level, indicating use and management categories within TCV and its references. Information for each species is summarized in a single line. [file 13002_2020_354_MOESM3_ESM.xls]

## Sheet: Hoja1
Class	Order	Family	Additional information	Genus	Species	Author	Human group (IX:Ixcateco,CUI:Cuicateco,MES:Mestizo,NA: Nahuatl,PO:Popoloca,MA:Mazateco)	Use categories (E:Edible, M: Medicinal,HP: Honey production, O: Ornamental, C: Ceremonial, R: Recreational C: Ceremonial, A: Amulet, F: fertilizer, T: tool, CP: Crop Protection, AR:Artisanal, AC: animal companion or pet, WI; Weather Indicator)	Management categories PG: planned gathering, RG: Regulated gathering, R: relocation, H: hunting, C:Capture, CC: Cares in captivity	References as cited in this article
Insecta	Coleoptera	Cerambycidae		Stenodontes	aff. Maxillosus	Blackwelder, 1946		E		51
Insecta	Coleoptera	Chrysomelidae		Leptinotarsa	decemlineata	(Say, 1824)		E		51
Insecta	Coleoptera	Passalidae		Oileus	rimator	(Truqui, 1857)		E		51
Insecta	Coleoptera	Tenebrionidae		Eleodes	sp.	Eschscholtz, 1829	IX	M		98, Smith this study
Insecta	Hemiptera	Coreidae		Thasus	gigas	Klug 1835	MES,PO	E	PG	51, 97, Rangel-Landa this study
Insecta	Hemiptera	Membracidae		Metcalphiella	monograma	Germar		E		51, 96
Insecta	Hemiptera	Membracidae		Umbonia	reclinata	Germar		E		51, 96
Insecta	Hemiptera	Pentatomidae		Euschistus	spp.	Dallas, 1851	PO	E	PG	97
Insecta	Hemiptera	Pentatomidae		Mormidea	notulata	Herrich-Schäffer 1844	PO	E	PG	97
Insecta	Hymenoptera	Apidae		Apis	mellifera	Linnaeus 1758	IX,PO, MES	E,C, AR,T, A	G,B	97, 98
Insecta	Hymenoptera	Apidae	Tribe Meliponini	nd	nd	Leach, 1815	NA	HP,M	G	Zarazúa and Chávez this study
Insecta	Hymenoptera	Apidae	Tribe Meliponini	Plebeia	mexica	Ayala 1999	CUI,PO	E,HP	G	97
Insecta	Hymenoptera	Formicidae		Atta	cephalotes	(Linnaeus, 1758)		E		51
Insecta	Hymenoptera	Formicidae		Atta	mexicana	Smith 1858	CUI,MES,PO	E,M,F	G, PG,R	Rangel-Landa this study
Insecta	Hymenoptera	Formicidae		Myrmecocystus	sp.	(Llave, 1832)	CUI,IX	E	G	103, Rangel-Landa this study
Insecta	Hymenoptera	Vespidae		Brachygastra	mellifica	Say 1837	IX,PO	E,C	G	97, Rangel-Landa this study
Insecta	Hymenoptera	Vespidae		Mischocyttarus	spp	Saussure, 1853	PO	E		97
Insecta	Hymenoptera	Vespidae	Galls produced in interaction with Leucaena spp. Benth	nd	nd	Leach, 1815	NA	E		Zarazúa and Chávez this study
Insecta	Hymenoptera	Vespidae		Polybia	parvulina	Richards, 1971	PO	E		51
Insecta	Hymenoptera	Vespidae		Polybia	occidentalis	Holmgren 1868	PO	E,C	G	97
Insecta	Hymenoptera	Vespidae		Vespula	squamosa	(Drury, 1970)		E		51
Insecta	Lepidoptera	Cossidae		Comadia	redtenbacheri	Hammerschmidt 1848	IX,NA,PO	E	G	33, 97, Rangel-Landa this study
Insecta	Lepidoptera	Hepialidae		Phassus	spp	Walker 1856	NA	E,M	G	Zarazúa and Chávez this study
Insecta	Lepidoptera	Hesperiidae		Aegiale	hesperiaris	Walker 1856	MES,PO	E	PG, RG	51, 97, Rangel-Landa this study
Insecta	Lepidoptera	Noctuidae		Ascalapha	odorata	Linnaeus 1758	NA	E		33
Insecta	Lepidoptera	Noctuidae		Helicoverpa	zea	Boddie, 1850		E		51
Insecta	Lepidoptera	Pieridae		Catasticta	teutila	(Doubleday, 1847)		E		51
Insecta	Lepidoptera	Pieridae		Eucheira	socialis	Westwood, 1834	IX	E	G	51, Rangel-Landa this study
Insecta	Lepidoptera	Saturniidae		Anisota	sp.	Hübner, 1820	NA	E		Zarazúa and Chávez this study
Insecta	Lepidoptera	Saturniidae		Arsenura	sp.	Duncan, 1841	MES	E	G	Rangel-Landa this study
Insecta	Lepidoptera	Saturniidae		Arsenura	armida	Cramer 1779	CUI,NA	E	G,R	51, 72, Zarazúa and Chávez this study
Insecta	Lepidoptera	Saturniidae		Arsenura	polyodonta	Jordan, 1911	NA	E	G	99
Insecta	Lepidoptera	Saturniidae		Hylesia	frigida	Schaus, 1911		E		51
Insecta	Lepidoptera	Saturniidae		Ormiscodes (Paradirphia)	fumosa	Felder, 1874	NA,MES,PO	E	PG	33, 97
Insecta	Lepidoptera	Saturniidae		Ormiscodes (Paradirphia)	hoegei	Druce, 1886		E		33
Insecta	Orthoptera	Acrididae		Arphia	fallax	Saussure 1884		E		51
Insecta	Orthoptera	Acrididae		Encoptolophus	herbaceus	Bruner, L., 1905		E		51
Insecta	Orthoptera	Acrididae		Melanoplus	mexicanus	(Saussure, 1861)		E		51
Insecta	Orthoptera	Acrididae		Ochrottetix	aff.salinus	Bruner, L., 1904		E		51
Insecta	Orthoptera	nd	Locally known as chapulin	nd	nd	Latreille, 1793	IX	E	G	Rangel-Landa this study, Smith this study
Actinopterygii	Cyprinodontiformes	Poeciliidae		Poecilidae	sp1	Bonaparte, 1831	IX,MES	R		Rangel-Landa this study
reptilia	Squamata	Elapidae		Micrurus	sp.	Wagler, 1824	NA	M	C	Zarazúa and Chávez this study
reptilia	Squamata	Iguanidae		Ctenosaura	pectinata	Wiegmann 1834	CUI	E	H	41, 72
reptilia	Squamata	Iguanidae		Iguana	iguana	Linnaeus 1758	CUI	E	H	72
reptilia	Squamata	Iguanidae		Sceloporus	grammicus	Wiegmann, 1828	CUI	E	H	72
reptilia	Squamata	Phrynosomatidae		Phrynosoma	spp.	Wiegmann, 1828	CUI	E		72
reptilia	Squamata	Viperidae		Crotalus	spp.	Linnaeus, 1758	NA	M	C	Zarazúa and Chávez this study
reptilia	Squamata	Viperidae		Ophryacus	spp.	Cope, 1887	NA	M	C	Zarazúa and Chávez this study
Aves	Accipitriformes	Cathartidae		Cathartes	aura	(Linnaeus, 1758)	MES	M	H	73
Aves	Accipitriformes	Cathartidae		Coragyps	atratus	(Bechstein, 1793)	MES	E	H	73
Aves	Anseriformes	Anatidae		Oxyura	jamaicensis	(Gmelin, 1789)	IX	E	H	Rangel-Landa this study
Aves	Apodiformes	Trochilidae		nd	nd	Vigors, 1825	MES, CUI, IX, NA	C,M,A	H	72, 73, Rangel-Landa this study, Zarazúa and Chávez this study
Aves	Charadriiformes	Charadriidae		Charadrius	vociferus	Linnaeus, 1758		E	H	41
Aves	Columbiformes	Columbidae		Columbina	passerina	Linnaeus, 1758	CUI,MES	E,O	C,CC,E	72, 73
Aves	Columbiformes	Columbidae		Columbina	inca	Lesson, 1847	MES	E,O	H,C,CC,E	73
Aves	Columbiformes	Columbidae		Leptotila	cassini	(Lawrence, 1867)	CUI	E,O		72
Aves	Columbiformes	Columbidae		Zenaida	macroura	Linnaeus, 1758	CUI	O	C,CC	72
Aves	Columbiformes	Columbidae		Zenaida	asiatica	Linnaeus, 1758	CUI,IX,MES	E,O	H,C,CC,E	41,72,73, Rangel-Landa this study
Aves	Cuculiformes	Cuculidae		Geococcyx	velox	(Wagner, 1836)	MES	M,WI	H	73
Aves	Falconiformes	Falconidae		Falco	sp.	Linnaeus, 1758	MES	O	C	73
Aves	Galliformes	Odontophoridae		Colinus	virginianus	Linnaeus, 1758	CUI	E		72
Aves	Galliformes	Odontophoridae	Locally known as koyotcho	nd	nd	Gould, 1844	NA	E,WI	H,C	Zarazúa and Chávez this study
Aves	Galliformes	Phasianidae	Locally known as faisan	nd	nd	Horsfield, 1821	NA	E,WI	H,C	Zarazúa and Chávez this study
Aves	Gruiformes	Rallidae		Fulica	americana	Gmelin, 1789	IX	E	H	Rangel-Landa this study
Aves	Passeriformes	Cardinalidae		Pheucticus	chrysopeplus	(Vigors, 1832)	MES	O	C,CC	73
Aves	Passeriformes	Cardinalidae		Pheucticus	melanocephalus	(Swainson, 1827)	MES	O	C,CC	73
Aves	Passeriformes	Corvidae		Corvus	corax	Linnaeus, 1758	MES	M,WI	H	73
Aves	Passeriformes	Fringillidae		Haemorhous	mexicanus	(Müller, 1776)	MES	O	C,CC	73
Aves	Passeriformes	Fringillidae		Spinus	psaltria	(Say, 1822)	MES	O	C,CC	73
Aves	Passeriformes	Hirundinidae		Hirundo	rustica	Linnaeus, 1758	MES	WI		73
Aves	Passeriformes	Hirundinidae		Stelgidopteryx	serripennis	(Audubon, 1838)	MES	WI		73
Aves	Passeriformes	Icteridae		Icterus	cucullatus	Swainson, 1827	MES	O	C,CC	73
Aves	Passeriformes	Icteridae		Icterus	pustulatus	(Wagler, 1829)	MES	O	C,CC	73
Aves	Passeriformes	Mimidae		Mimus	polyglottos	(Linnaeus, 1758)	MES	O	C,CC	73
Aves	Passeriformes	Mimidae		Toxostoma	curvirostre	(Swainson, 1827)	MES	O	C,CC	73
Aves	Passeriformes	Troglodytidae		Catherpes	mexicanus	(Swainson, 1829)	MES	WI		73
Aves	Passeriformes	Troglodytidae		Trhyomanes	bewickii	(Audubon, 1827)	MES	WI		73
Aves	Passeriformes	Troglodytidae		Troglodytes	aedon	Vieillot, 1809	MES	WI		73
Aves	Passeriformes	Turdidae		Turdus	migratorius	Linnaeus, 1766	MES	O	C,CC	73
Aves	Piciformes	Picidae		Melanerpes	hypopolius	(Wagler, 1829)	IX,MES,CUI	E	H	72, 73, 98
Aves	Psittaciformes	Psittacidae		Ara	militaris	(Linnaeus, 1766)	CUI,IX	R,M	W,H	72, 98
Aves	Strigiformes	Strigidae		Aegolius	acadicus	(Gmelin, 1788)	MES	WI		73
Aves	Strigiformes	Strigidae		Glaucidium	brasilianum	(Gmelin, 1788)	MES	WI		73
Aves	Strigiformes	Tytonidae		Tyto	alba	(Scopoli, 1769)	MES	E,O,WI		73
Mammalia	Artiodactyla	Cervidae		Mazama	temama	Kerr, 1792	MA,NA	E,M,O,T,A	H,C,CC	101, Zarazúa and Chávez this study
Mammalia	Artiodactyla	Cervidae		Odocoileus	virginianus	Zimmermann, 1780	CUI,IX,NA	E,O,M,T	H,C	72, Rangel-Landa this study, Zarazúa and Chávez this study, Smith this study
Mammalia	Artiodactyla	Tayassuidae		Pecari	tacaju	Linnaeus, 1758	CUI,IX,MA,NA	E,AC,M,O	H,C,CC	72, 124, Zarazúa and Chávez this study
Mammalia	Carnivora	Canidae		Canis	latrans	Say, 1823	CUI,IX,NA	M,C,A	H	72, Rangel-Landa this study, Zarazúa and Chávez this study
Mammalia	Carnivora	Canidae		Urocyon	cinereoargenteus	(Schreber, 1775)	CUI,IX,MES	E,O	H,C	72, 98, Rangel-Landa this study
Mammalia	Carnivora	Felidae		Leopardus	wiedii	(Schinz, 1821)	MA	E		98
Mammalia	Carnivora	Felidae		Leopardus	pardalis	(Linnaeus, 1758)	CUI,MA,NA	E,A	H	72, 98
Mammalia	Carnivora	Mephitidae		Conepatus	leuconotus	(Lichtenstein, 1832)	IX	O	H	Rangel-Landa this study
Mammalia	Carnivora	Mephitidae		Conepatus	semistriatus	(Boddaert, 1785)	MA,NA	E,M		98
Mammalia	Carnivora	Mephitidae		Mephitis	macroura	Lichtenstein, 1832	CUI	M	H	72
Mammalia	Carnivora	Mephitidae		Spilogale	putorius	(Linnaeus, 1758)	CUI	M,CP	H	72
Mammalia	Carnivora	Procyonidae		Bassariscus	sumichrasti	(Saussure, 1860)	MA,NA	E		101
Mammalia	Carnivora	Procyonidae		Bassariscus	astutus	(Lichtenstein, 1830)	MES	O	C	Rangel-Landa this study
Mammalia	Carnivora	Procyonidae		Nasua	narica	Linnaeus, 1766	CUI,IX,MA,NA	E,O	H	72, 101, Rangel-Landa this study, Smith this study, Zarazúa and Chávez this study
Mammalia	Carnivora	Procyonidae		Potos	flavus	(Schreber, 1774)	MA,NA	E,O,WI	H,CC	101, Zarazúa and Chávez this study
Mammalia	Carnivora	Procyonidae		Procyon	lotor	Linnaeus, 1758	CUI,MA,NA	E,O,AC	H,CC	72, 101, Zarazúa and Chávez this study
Mammalia	Cingulata	Dasypodidae		Dasypus	novemcinctus	Linnaeus, 1758	CUI,IX,MA,NA	E,M,O,T	H	72, 101, Zarazúa and Chávez this study
Mammalia	Didelphimorphia	Didelphidae	Includes Didelphis marsupialis Linnaeus, 1758 and Didelphis virginiana Kerr, 1792	Didelphis	spp.	Linnaeus, 1758	CUI,MA,NA	E,O,M	H	72, 101, Zarazúa and Chávez this study
Mammalia	Lagomorpha	Leporidae	Includes Sylvilagus brasiliensis (Linnaeus, 1758), Sylvilagus robustus Bayley, 1905, and Sylvilagus sp.	Sylvilagus	spp.	Gray, 1987	CUI,IX,MA,NA	E,O,AC, A	H,C,CC	72, 101, Rangel-Landa this study, Smith this study, Zarazúa and Chávez this study
Mammalia	Pilosa	Myrmecophagidae		Tamandua	mexicana	(Saussure, 1860)	MA,NA	E,O		101
Mammalia	Primates	Atelidae		Ateles	geoffroyi	Kuhl, 1820	MA,NA	E,M		101
Mammalia	Rodentia	Cuniculidae		Cuniculus	paca	Linnaeus, 1766	MA,NA	E,A	H	101, Zarazúa and Chávez this study
Mammalia	Rodentia	Dasyproctidae		Dasyprocta	mexicana	Saussure, 1860	CUI,MA,NA	E		72, 101, Zarazúa and Chávez this study
Mammalia	Rodentia	Erethizontidae		Sphiggurus	mexicanus	(Kerr, 1792)	MA,NA	E,M	H	101, Zarazúa and Chávez this study
Mammalia	Rodentia	Geomyidae		Orthogeomys	sp.	Merriam, 1895	MA,NA	E,M	H,C	101, Zarazúa and Chávez this study
Mammalia	Rodentia	Sciuridae	Includes Sciurus aureogaster F. Cuvier 1829 and Sciurus spp.	Sciurus	spp.	Linnaeus, 1758	CUI,IX,MA,NA	E,O,AC	H,CC	72, 98, 101, Zarazúa and Chávez this study
