# Supplementary material for: Use and management of wild fauna by people of the Tehuacán-Cuicatlán Valley and surrounding areas, Mexico
Source: J Ethnobiol Ethnomed. 2020 Jan 28;16:4. doi: 10.1186/s13002-020-0354-8 (PMC6986097; doi:10.1186/s13002-020-0354-8)
Supplement: Supplementary file 4 — Additional file 4.. Records of used and managed species in the Tehuacan-Cuicatlan area and surrounding regions. Tabular data with taxonomic information of animals to species level indicating use and management categories and references. [file 13002_2020_354_MOESM4_ESM.xls]

## Sheet: Hoja1
clase	orden	familia	genero_revisado	especie_revisada	subespecie_revisada	author	common name Spanish	Information on use in TCV	Common name in other language	Human group that use it	Use type	Management type	municipio	type of record	Reference	Reference in this study
Insecta	Hemiptera	Coreidae	Thasus	gigas		(Klug in Burmeister, 1835)	cocopache	Si	kundentiá	popoloca	alimento	colecta planeada	Zapotitlan	registro bibliográfico	Acuña A., Caso L., Aliphat M.M., y C.Vergara.2011. Edible insects as part of the traditional food system of the popoloca town of Los Reyes Metzontla, México. Journal of ethnobiology 31(1):150-169.	97
Insecta	Hemiptera	Pentatomidae	Mormidea	notulata		Herrich-Schäffer 1844	chinche	Si		popoloca	alimento	colecta planeada	Zapotitlan	registro bibliográfico	Acuña A., Caso L., Aliphat M.M., y C.Vergara.2011. Edible insects as part of the traditional food system of the popoloca town of Los Reyes Metzontla, México. Journal of ethnobiology 31(1):150-169.	97
Insecta	Hemiptera	Pentatomidae	Euschistus	spp.		Dallas, 1851	chinche	Si		popoloca	alimento	colecta planeada	Zapotitlan	registro bibliográfico	Acuña A., Caso L., Aliphat M.M., y C.Vergara.2011. Edible insects as part of the traditional food system of the popoloca town of Los Reyes Metzontla, México. Journal of ethnobiology 31(1):150-169.	97
Insecta	Lepidoptera	Saturniidae	Ormiscodes (Paradirphia)	fumosa		Felder, 1874	cuchamá	Si	cuchamá	popoloca	alimento	colecta planeada	Zapotitlan	registro bibliográfico	Acuña A., Caso L., Aliphat M.M., y C.Vergara.2011. Edible insects as part of the traditional food system of the popoloca town of Los Reyes Metzontla, México. Journal of ethnobiology 31(1):150-169.	97
Insecta	Lepidoptera	nd	nd	nd			pochocuile	Si		popoloca	alimento	colecta oportunista	Zapotitlan	registro bibliográfico	Acuña A., Caso L., Aliphat M.M., y C.Vergara.2011. Edible insects as part of the traditional food system of the popoloca town of Los Reyes Metzontla, México. Journal of ethnobiology 31(1):150-169.	97
Insecta	Lepidoptera	Megathymiidae	Aegiale	hesperiaris		Walker 1856	conducho, gusano blanco de maguey	Si	kunduchó	popoloca	alimento	colecta planeada	Zapotitlan	registro bibliográfico	Acuña A., Caso L., Aliphat M.M., y C.Vergara.2011. Edible insects as part of the traditional food system of the popoloca town of Los Reyes Metzontla, México. Journal of ethnobiology 31(1):150-169.	97
Insecta	Lepidoptera	Cossidae	Comadia	redtenbacheri		Hammerschmidt 1848	gusano rojo de maguey	Si		popoloca	alimento	colecta oportunista	Zapotitlan	registro bibliográfico	Acuña A., Caso L., Aliphat M.M., y C.Vergara.2011. Edible insects as part of the traditional food system of the popoloca town of Los Reyes Metzontla, México. Journal of ethnobiology 31(1):150-169.	97
Insecta	Lepidoptera	nd	nd	nd			gusano del pirul	Si	kundanu	popoloca	alimento	colecta planeada	Zapotitlan	registro bibliográfico	Acuña A., Caso L., Aliphat M.M., y C.Vergara.2011. Edible insects as part of the traditional food system of the popoloca town of Los Reyes Metzontla, México. Journal of ethnobiology 31(1):150-169.	97
Insecta	Coleoptera	nd	nd	nd		Linnaeus 1758	gusano del cazahuate	Si		popoloca	alimento	colecta oportunista	Zapotitlan	registro bibliográfico	Acuña A., Caso L., Aliphat M.M., y C.Vergara.2011. Edible insects as part of the traditional food system of the popoloca town of Los Reyes Metzontla, México. Journal of ethnobiology 31(1):150-169.	97
Insecta	Hymenoptera	Vespidae	Polybia	occidentalis	nigratella	Du Buysson 1905	panal cojon de toro blanco	Si	cuchii	popoloca	alimento	colecta oportunista	Zapotitlan	registro bibliográfico	Acuña A., Caso L., Aliphat M.M., y C.Vergara.2011. Edible insects as part of the traditional food system of the popoloca town of Los Reyes Metzontla, México. Journal of ethnobiology 31(1):150-169.	97
Insecta	Hymenoptera	Vespidae	Mischocyttarus	spp		Saussure, 1853	panal cundaruta	Si	cuchii	popoloca	alimento	colecta oportunista	Zapotitlan	registro bibliográfico	Acuña A., Caso L., Aliphat M.M., y C.Vergara.2011. Edible insects as part of the traditional food system of the popoloca town of Los Reyes Metzontla, México. Journal of ethnobiology 31(1):150-169.	97
Insecta	Hymenoptera	Formicidae	Atta	mexicana		Smith 1858	chicatanas, cuatalatas, arrieras	Si	kuchu iá	popoloca	alimento, abono (desechos)	colecta oportunista	Zapotitlan	registro bibliográfico	Acuña A., Caso L., Aliphat M.M., y C.Vergara.2011. Edible insects as part of the traditional food system of the popoloca town of Los Reyes Metzontla, México. Journal of ethnobiology 31(1):150-169.	97
Insecta	Hymenoptera	Vespidae	Brachygastra	mellifica		Say 1837	panal miniagua	Si	cuchii	popoloca	alimento, ritual (panal)	colecta oportunista	Zapotitlan	registro bibliográfico	Acuña A., Caso L., Aliphat M.M., y C.Vergara.2011. Edible insects as part of the traditional food system of the popoloca town of Los Reyes Metzontla, México. Journal of ethnobiology 31(1):150-169.	97
Insecta	Hymenoptera	Vespidae	Brachygastra	spp		Perty, 1833	panal culoamarillo	Si	cuchii	popoloca	alimento, ritual (panal)	colecta oportunista	Zapotitlan	registro bibliográfico	Acuña A., Caso L., Aliphat M.M., y C.Vergara.2011. Edible insects as part of the traditional food system of the popoloca town of Los Reyes Metzontla, México. Journal of ethnobiology 31(1):150-169.	97
Insecta	Hymenoptera	Vespidae	Polybia	occidentalis	bohemani	Holmgren 1868	panal cojon de toro negro	Si	cuchii	popoloca	alimento, ritual (panal)	colecta oportunista	Zapotitlan	registro bibliográfico	Acuña A., Caso L., Aliphat M.M., y C.Vergara.2011. Edible insects as part of the traditional food system of the popoloca town of Los Reyes Metzontla, México. Journal of ethnobiology 31(1):150-169.	97
Insecta	Hymenoptera	Apidae	Plebeia	mexica		Ayala 1999	colmena negrita	Si		popoloca	melifera	colecta oportunista	Zapotitlan	registro bibliográfico	Acuña A., Caso L., Aliphat M.M., y C.Vergara.2011. Edible insects as part of the traditional food system of the popoloca town of Los Reyes Metzontla, México. Journal of ethnobiology 31(1):150-169.	97
Insecta	Hymenoptera	Apidae	Apis	mellifera		Linnaeus 1758	enjambre	Si		popoloca	melifera	colecta oportunista	Zapotitlan	registro bibliográfico	Acuña A., Caso L., Aliphat M.M., y C.Vergara.2011. Edible insects as part of the traditional food system of the popoloca town of Los Reyes Metzontla, México. Journal of ethnobiology 31(1):150-169.	97
Reptilia	Testudines	Kinostermidae	Kinosternon	integrum		Le Conte, 1854	tortuga	si			alimento	nd		Registro bibliografico (evidencia arqueologica y contemporanea)	Flanery K.V. 1967. Vertebrate fauna and hunting patterns. p.132-177. En Byers D. (Ed). 1967. The Prehistory of the Tehuacan Valley. Volumne One. Environment and Subsistence. University of Texas Press. Austin and London. San Antonio Texas. 356 P.	47
Reptilia	Testudines	Testudinidae	Gopherus	berlandieri		(Agassiz, 1857)		Si			alimento	nd		Registro bibliografico (evidencia arqueologica)	Flanery K.V. 1967. Vertebrate fauna and hunting patterns. p.132-177. En Byers D. (Ed). 1967. The Prehistory of the Tehuacan Valley. Volumne One. Environment and Subsistence. University of Texas Press. Austin and London. San Antonio Texas. 356 P.	47
Reptilia	Squamata	Iguanidae	Ctenosaura	pectinata		(Wiegmann, 1834)		Si			alimento	nd		Registro bibliografico (evidencia arqueologica y contemporanea)	Flanery K.V. 1967. Vertebrate fauna and hunting patterns. p.132-177. En Byers D. (Ed). 1967. The Prehistory of the Tehuacan Valley. Volumne One. Environment and Subsistence. University of Texas Press. Austin and London. San Antonio Texas. 356 P.	47
Reptilia	Squamata	Teiidae	Ameiva	undulata		Gray, 1845		Si			alimento, indicador de lluvias	nd		Registro bibliografico (evidencia arqueologica y contemporanea)	Flanery K.V. 1967. Vertebrate fauna and hunting patterns. p.132-177. En Byers D. (Ed). 1967. The Prehistory of the Tehuacan Valley. Volumne One. Environment and Subsistence. University of Texas Press. Austin and London. San Antonio Texas. 356 P.	47
Aves	Galliformes	Odontophoridae	Colinus	virginianus		Linnaeus, 1758	codorniz	Si			alimento	nd		Registro bibliografico (evidencia arqueologica y contemporanea)	Flanery K.V. 1967. Vertebrate fauna and hunting patterns. p.132-177. En Byers D. (Ed). 1967. The Prehistory of the Tehuacan Valley. Volumne One. Environment and Subsistence. University of Texas Press. Austin and London. San Antonio Texas. 356 P.	47
Aves	Galliformes	Phasianidae	Meleagris	gallopavo		Linnaeus, 1758	guajolote silvestre	Si			alimento	domesticado		Registro bibliografico (evidencia arqueologica y contemporanea)	Flanery K.V. 1967. Vertebrate fauna and hunting patterns. p.132-177. En Byers D. (Ed). 1967. The Prehistory of the Tehuacan Valley. Volumne One. Environment and Subsistence. University of Texas Press. Austin and London. San Antonio Texas. 356 P.	47
Aves	Charadriiformes	Charadriidae	Charadrius	vociferus		Linnaeus, 1758	chichicuilote	Si			alimento	nd		Registro bibliografico (evidencia contemporanea)	Flanery K.V. 1967. Vertebrate fauna and hunting patterns. p.132-177. En Byers D. (Ed). 1967. The Prehistory of the Tehuacan Valley. Volumne One. Environment and Subsistence. University of Texas Press. Austin and London. San Antonio Texas. 356 P.	47
Aves	Columbiformes	Columbidae	Zenaida	asiatica		Linnaeus, 1758	paloma	Si			alimento	nd		Registro bibliografico (evidencia arqueologica y contemporanea)	Flanery K.V. 1967. Vertebrate fauna and hunting patterns. p.132-177. En Byers D. (Ed). 1967. The Prehistory of the Tehuacan Valley. Volumne One. Environment and Subsistence. University of Texas Press. Austin and London. San Antonio Texas. 356 P.	47
Aves	Columbiformes	Columbidae	Columbina	passerina		Linnaeus, 1758	paloma	Si			alimento	nd		Registro bibliografico (evidencia arqueologica y contemporanea)	Flanery K.V. 1967. Vertebrate fauna and hunting patterns. p.132-177. En Byers D. (Ed). 1967. The Prehistory of the Tehuacan Valley. Volumne One. Environment and Subsistence. University of Texas Press. Austin and London. San Antonio Texas. 356 P.	47
Aves	Strigiformes	Tytonidae	Tyto	alba		(Scopoli, 1769)	buho	Si			alimento	nd		Registro bibliografico (evidencia contemporaea)	Flanery K.V. 1967. Vertebrate fauna and hunting patterns. p.132-177. En Byers D. (Ed). 1967. The Prehistory of the Tehuacan Valley. Volumne One. Environment and Subsistence. University of Texas Press. Austin and London. San Antonio Texas. 356 P.	47
Aves	Caprimulguiformes	Caprimulgidae	Antrostomus	ridgwayi		Nelson, 1897	chotacabras	Si			alimento	nd		Registro bibliografico (evidencia arqueologica y contemporanea)	Flanery K.V. 1967. Vertebrate fauna and hunting patterns. p.132-177. En Byers D. (Ed). 1967. The Prehistory of the Tehuacan Valley. Volumne One. Environment and Subsistence. University of Texas Press. Austin and London. San Antonio Texas. 356 P.	47
Aves	Caprimulguiformes	Caprimulgidae	Chordeiles	acutipennis		(Hermann, 1783)	chotacabras	Si			alimento	nd		Registro bibliografico (evidencia arqueologica y contemporanea)	Flanery K.V. 1967. Vertebrate fauna and hunting patterns. p.132-177. En Byers D. (Ed). 1967. The Prehistory of the Tehuacan Valley. Volumne One. Environment and Subsistence. University of Texas Press. Austin and London. San Antonio Texas. 356 P.	47
Aves	Passeriformes	Corvidae	Corvus	corax		Linnaeus, 1758	cuervo	Si			alimento	nd		Registro bibliografico (evidencia arqueologica)	Flanery K.V. 1967. Vertebrate fauna and hunting patterns. p.132-177. En Byers D. (Ed). 1967. The Prehistory of the Tehuacan Valley. Volumne One. Environment and Subsistence. University of Texas Press. Austin and London. San Antonio Texas. 356 P.	47
Insecta	Lepidoptera	Hepialidae	Phassus	spp		Walker 1856	gusano de palo	Si	chajchamma		alimento, medicinal	colecta		Registro bibliografico (observacion directa)	Garzón-Macip G. 2016. Chajchammas: agua, puntas y paciencia. X. Congreso Mexicano de Etnobiología. 19-23 de septiembre de 2016.	102
Insecta	Lepidoptera	Saturniidae	Arsenura	armida		Cramer 1779	gusanos del jonote	Si	doo ya’a Dacua	cuicateco	alimento	colecta	Concepcion Papalo	observacion directa, entrevista semiestructurada	Solís L., Casas A. Cuicatec ethnozoology: traditional knowledge, use and management of fauna by people of San Lorenzo Pápalo, Oaxaca, Mexico. Journal of Ethnobiology and Ethnomedicine. 2019; 15:58.	72
Insecta	Hymenoptera	Apidae				Leach, 1815	abeja	Si		cuicateco	alimento	colecta oportunista	Concepcion Papalo	observacion directa, entrevista semiestructurada	Solís L., Casas A. Cuicatec ethnozoology: traditional knowledge, use and management of fauna by people of San Lorenzo Pápalo, Oaxaca, Mexico. Journal of Ethnobiology and Ethnomedicine. 2019; 15:58.	72
Reptilia	Squamata	Prhynosomatidae	Sceloporus	grammicus		Wiegmann 1828	lagartija	Si	y’ati cua	cuicateco	alimento	caceria	Concepcion Papalo	observacion directa, entrevista semiestructurada	Solís L., Casas A. Cuicatec ethnozoology: traditional knowledge, use and management of fauna by people of San Lorenzo Pápalo, Oaxaca, Mexico. Journal of Ethnobiology and Ethnomedicine. 2019; 15:58.	72
Reptilia	Squamata	Iguanidae	Iguana	iguana		Linnaeus 1758	iguana verde	Si		cuicateco	alimento	caceria	Concepcion Papalo	observacion directa, entrevista semiestructurada	Solís L., Casas A. Cuicatec ethnozoology: traditional knowledge, use and management of fauna by people of San Lorenzo Pápalo, Oaxaca, Mexico. Journal of Ethnobiology and Ethnomedicine. 2019; 15:58.	72
Reptilia	Squamata	Iguanidae	Ctenosaura	pectinata		(Wiegmann, 1834)	iguana negra	Si		cuicateco	alimento	caceria	Concepcion Papalo	mencion en entrevista semiestructurada e identificacion de estimulos visuales	Solís L., Casas A. Cuicatec ethnozoology: traditional knowledge, use and management of fauna by people of San Lorenzo Pápalo, Oaxaca, Mexico. Journal of Ethnobiology and Ethnomedicine. 2019; 15:58.	72
Mammalia	Sciuromorpha	Sciuridae	Sciurus	spp		Linnaeus, 1758	ardillas	Si	‘i-yu	cuicateco	alimento	caceria	Concepcion Papalo	mencion en entrevista semiestructurada e identificacion de estimulos visuales, observacion directa	Solís L., Casas A. Cuicatec ethnozoology: traditional knowledge, use and management of fauna by people of San Lorenzo Pápalo, Oaxaca, Mexico. Journal of Ethnobiology and Ethnomedicine. 2019; 15:58.	72
Mammalia	Carnivora	Procyonidae	Nasua	narica		Linnaeus 1766	tejones	Si	y’u b’ama, y’u b’yoo	cuicateco	alimento	caceria	Concepcion Papalo	mencion en entrevista semiestructurada e identificacion de estimulos visuales	Solís L., Casas A. Cuicatec ethnozoology: traditional knowledge, use and management of fauna by people of San Lorenzo Pápalo, Oaxaca, Mexico. Journal of Ethnobiology and Ethnomedicine. 2019; 15:58.	72
Mammalia	Carnivora	Canidae	Urocyon	cinereoargenteus		(Schreber, 1775)	zorra	Si	y’u en	cuicateco	alimento	caceria	Concepcion Papalo	mencion en entrevista semiestructurada e identificacion de estimulos visuales	Solís L., Casas A. Cuicatec ethnozoology: traditional knowledge, use and management of fauna by people of San Lorenzo Pápalo, Oaxaca, Mexico. Journal of Ethnobiology and Ethnomedicine. 2019; 15:58.	72
Mammalia	Lagomorpha	Leporidae	Sylvilagus	spp		Gray, 1987	conejo	Si		cuicateco	alimento	caceria	Concepcion Papalo	mencion en entrevista semiestructurada e identificacion de estimulos visuales	Solís L., Casas A. Cuicatec ethnozoology: traditional knowledge, use and management of fauna by people of San Lorenzo Pápalo, Oaxaca, Mexico. Journal of Ethnobiology and Ethnomedicine. 2019; 15:58.	72
Mammalia	Rodentia	Hystricomorpha	Dasyprocta	mexicana		Saussure, 1860	tepezcuintle	Si	y’u cue	cuicateco	alimento	caceria	Concepcion Papalo	mencion en entrevista semiestructurada e identificacion de estimulos visuales	Solís L., Casas A. Cuicatec ethnozoology: traditional knowledge, use and management of fauna by people of San Lorenzo Pápalo, Oaxaca, Mexico. Journal of Ethnobiology and Ethnomedicine. 2019; 15:58.	72
Mammalia	Artiodactyla	Tayassuidae	Pecari	tacaju		Linnaeus, 1758	jabalí	Si	cu cheno	cuicateco	alimento	caceria	Concepcion Papalo	mencion en entrevista semiestructurada e identificacion de estimulos visuales	Solís L., Casas A. Cuicatec ethnozoology: traditional knowledge, use and management of fauna by people of San Lorenzo Pápalo, Oaxaca, Mexico. Journal of Ethnobiology and Ethnomedicine. 2019; 15:58.	72
Insecta	Hymenoptera	familia	Atta	mexicana		Smith 1858	chicatanas	Si	san’go	cuicateco	alimento, antidepresivo	colecta planeada	Concepcion Papalo	mencion en entrevista semiestructurada e identificacion de estimulos visuales, observacion directa	Solís L., Casas A. Cuicatec ethnozoology: traditional knowledge, use and management of fauna by people of San Lorenzo Pápalo, Oaxaca, Mexico. Journal of Ethnobiology and Ethnomedicine. 2019; 15:58.	72
Mammalia	Artiodactyla	Cervidae	Odocoileus	virginianus		Zimmerman, 1780	venado cola blanca	Si	it cheno	cuicateco	alimento, medicinal	caceria	Concepcion Papalo	mencion en entrevista semiestructurada e identificacion de estimulos visuales, observacion directa	Solís L., Casas A. Cuicatec ethnozoology: traditional knowledge, use and management of fauna by people of San Lorenzo Pápalo, Oaxaca, Mexico. Journal of Ethnobiology and Ethnomedicine. 2019; 15:58.	72
Mammalia	Cingulata	Dasypodidae	Dasypus	novemcinctus		Linnaeus, 1758	armadillo	Si		cuicateco	alimento, medicinal	caceria	Concepcion Papalo	mencion en entrevista semiestructurada e identificacion de estimulos visuales	Solís L., Casas A. Cuicatec ethnozoology: traditional knowledge, use and management of fauna by people of San Lorenzo Pápalo, Oaxaca, Mexico. Journal of Ethnobiology and Ethnomedicine. 2019; 15:58.	72
Reptilia	Squamata	Viperidae	Crotalus	spp		Linnaeus, 1758	víbora de cascabel	Si	cu ch’a cha	cuicateco	medicinal	nd	Concepcion Papalo	mencion en entrevista semiestructurada e identificacion de estimulos visuales	Solís L., Casas A. Cuicatec ethnozoology: traditional knowledge, use and management of fauna by people of San Lorenzo Pápalo, Oaxaca, Mexico. Journal of Ethnobiology and Ethnomedicine. 2019; 15:58.	72
Aves	Psittaciformes	Psittacidae	Ara	militaris		(Linnaeus, 1766)	guacamaya verde	Si	i’va	cuicateco	medicinal	caceria	Concepcion Papalo	mencion en entrevista semiestructurada e identificacion de estimulos visuales	Solís L., Casas A. Cuicatec ethnozoology: traditional knowledge, use and management of fauna by people of San Lorenzo Pápalo, Oaxaca, Mexico. Journal of Ethnobiology and Ethnomedicine. 2019; 15:58.	72
Aves	Apodiformes	Trochilidae	nd	nd		Vigors, 1825	colibries	Si		cuicateco	medicinal	caceria	Concepcion Papalo	mencion en entrevista semiestructurada e identificacion de estimulos visuales	Solís L., Casas A. Cuicatec ethnozoology: traditional knowledge, use and management of fauna by people of San Lorenzo Pápalo, Oaxaca, Mexico. Journal of Ethnobiology and Ethnomedicine. 2019; 15:58.	72
Mammalia	Carnivora	Mephitidae	Mephitis	macroura		Lichtenstein, 1832	zorrilo	Si	s’ima ata	cuicateco	medicinal	caceria	Concepcion Papalo	mencion en entrevista semiestructurada e identificacion de estimulos visuales	Solís L., Casas A. Cuicatec ethnozoology: traditional knowledge, use and management of fauna by people of San Lorenzo Pápalo, Oaxaca, Mexico. Journal of Ethnobiology and Ethnomedicine. 2019; 15:58.	72
Mammalia	Didelphimorphia	Didelphidae	Didelphis	virginiana		Kerr, 1792	tlacuache	Si		cuicateco	medicinal	caceria	Concepcion Papalo	mencion en entrevista semiestructurada e identificacion de estimulos visuales	Solís L., Casas A. Cuicatec ethnozoology: traditional knowledge, use and management of fauna by people of San Lorenzo Pápalo, Oaxaca, Mexico. Journal of Ethnobiology and Ethnomedicine. 2019; 15:58.	72
Mammalia	Carnivora	Canidae	Canis	latrans		Say 1823	coyote	Si	y’aa ga ta	cuicateco	medicinal		Concepcion Papalo	mencion en entrevista semiestructurada e identificacion de estimulos visuales	Solís L., Casas A. Cuicatec ethnozoology: traditional knowledge, use and management of fauna by people of San Lorenzo Pápalo, Oaxaca, Mexico. Journal of Ethnobiology and Ethnomedicine. 2019; 15:58.	72
Mammalia	Carnivora	Mephitidae	Spilogale	putorius		(Linnaeus, 1758)	zorrillo	Si	s’ima ajo	cuicateco	medicinal, proteccion de cultivos	caceria	Concepcion Papalo	mencion en entrevista semiestructurada e identificacion de estimulos visuales	Solís L., Casas A. Cuicatec ethnozoology: traditional knowledge, use and management of fauna by people of San Lorenzo Pápalo, Oaxaca, Mexico. Journal of Ethnobiology and Ethnomedicine. 2019; 15:58.	72
Mammalia	Carnivora	Procyonidae	Procyon	lotor		Linnaeus, 1758	mapache	Si	y’u bi	cuicateco	nd	caceria	Concepcion Papalo	mencion en entrevista semiestructurada e identificacion de estimulos visuales	Solís L., Casas A. Cuicatec ethnozoology: traditional knowledge, use and management of fauna by people of San Lorenzo Pápalo, Oaxaca, Mexico. Journal of Ethnobiology and Ethnomedicine. 2019; 15:58.	72
Mammalia	Carnivora	Felidae	Leopardus	pardalis		(Linnaeus, 1758)	leoncillo, tigrillo	Si	y’aa va	cuicateco	nd	caceria	Concepcion Papalo	mencion en entrevista semiestructurada e identificacion de estimulos visuales	Solís L., Casas A. Cuicatec ethnozoology: traditional knowledge, use and management of fauna by people of San Lorenzo Pápalo, Oaxaca, Mexico. Journal of Ethnobiology and Ethnomedicine. 2019; 15:58.	72
Aves	Columbiformes	Columbidae	Zenaida	macroura		Linnaeus, 1758	palomas	Si	cu’chun	cuicateco	ornamental, anuncian visitas	capturadas como polluelos y mantenidas en cautiverio	Concepcion Papalo	mencion en entrevista semiestructurada e identificacion de estimulos visuales, observacion directa	Solís L., Casas A. Cuicatec ethnozoology: traditional knowledge, use and management of fauna by people of San Lorenzo Pápalo, Oaxaca, Mexico. Journal of Ethnobiology and Ethnomedicine. 2019; 15:58.	72
Aves	Columbiformes	Columbidae	Zenaida	asiatica		Linnaeus, 1758	palomas	Si	cu’chun	cuicateco	ornamental, anuncian visitas	capturadas como polluelos y mantenidas en cautiverio	Concepcion Papalo	mencion en entrevista semiestructurada e identificacion de estimulos visuales, observacion directa	Solís L., Casas A. Cuicatec ethnozoology: traditional knowledge, use and management of fauna by people of San Lorenzo Pápalo, Oaxaca, Mexico. Journal of Ethnobiology and Ethnomedicine. 2019; 15:58.	72
Aves	Piciformes	piscidae	Melanerpes	formicivorus		(Swainson, 1827)	carpintero	Si	rita tin guoo	cuicateco		cautiverio sin aclarar forma de obtencion	Concepcion Papalo	mencion en entrevista semiestructurada e identificacion de estimulos visuales, observacion directa	Solís L., Casas A. Cuicatec ethnozoology: traditional knowledge, use and management of fauna by people of San Lorenzo Pápalo, Oaxaca, Mexico. Journal of Ethnobiology and Ethnomedicine. 2019; 15:58.	72
Aves	Columbiformes	Columbidae	Leptotila	cassini		(Lawrence, 1867)	torcazas	Si		cuicateco	alimento, ornamental	caceria	Concepcion Papalo	mencion en entrevista semiestructurada e identificacion de estimulos visuales	Solís L., Casas A. Cuicatec ethnozoology: traditional knowledge, use and management of fauna by people of San Lorenzo Pápalo, Oaxaca, Mexico. Journal of Ethnobiology and Ethnomedicine. 2019; 15:58.	72
Aves	Galliformes	Odontophoridae	Colinus	virginianus		Linnaeus, 1758	codornices	Si	y’ada yeco	cuicateco	alimento	caceria	Concepcion Papalo	mencion en entrevista semiestructurada e identificacion de estimulos visuales	Solís L., Casas A. Cuicatec ethnozoology: traditional knowledge, use and management of fauna by people of San Lorenzo Pápalo, Oaxaca, Mexico. Journal of Ethnobiology and Ethnomedicine. 2019; 15:58.	72
ha	Galliformes	Cracidae	Ortalis	vetula		(Wagler, 1830)	chachalacas	Si	i’nga cha	cuicateco		caceria	Concepcion Papalo	mencion en entrevista semiestructurada e identificacion de estimulos visuales	Solís L., Casas A. Cuicatec ethnozoology: traditional knowledge, use and management of fauna by people of San Lorenzo Pápalo, Oaxaca, Mexico. Journal of Ethnobiology and Ethnomedicine. 2019; 15:58.	72
Aves	Cuculiformes	Cuculidae	Geococcyx	velox		(Wagner, 1836)	correcaminos	Si	rita d’a ndi	cuicateco	mal augurio		Concepcion Papalo	mencion en entrevista semiestructurada e identificacion de estimulos visuales	Solís L., Casas A. Cuicatec ethnozoology: traditional knowledge, use and management of fauna by people of San Lorenzo Pápalo, Oaxaca, Mexico. Journal of Ethnobiology and Ethnomedicine. 2019; 15:58.	72
Aves							lechuza	Si		cuicateco			Concepcion Papalo	mencion en entrevista semiestructurada e identificacion de estimulos visuales	Solís L., Casas A. Cuicatec ethnozoology: traditional knowledge, use and management of fauna by people of San Lorenzo Pápalo, Oaxaca, Mexico. Journal of Ethnobiology and Ethnomedicine. 2019; 15:58.	72
Aves	Passeriformes	Corvidae	Cyanocorax	spp		F. Boie, 1826	sadias	Si		cuicateco	mal augurio		Concepcion Papalo	mencion en entrevista semiestructurada e identificacion de estimulos visuales	Solís L., Casas A. Cuicatec ethnozoology: traditional knowledge, use and management of fauna by people of San Lorenzo Pápalo, Oaxaca, Mexico. Journal of Ethnobiology and Ethnomedicine. 2019; 15:58.	72
Aves	Columbiformes	Columbidae	Columbina	spp		Spix, 1825	tortola	Si		cuicateco			Concepcion Papalo	mencion en entrevista semiestructurada e identificacion de estimulos visuales	Solís L., Casas A. Cuicatec ethnozoology: traditional knowledge, use and management of fauna by people of San Lorenzo Pápalo, Oaxaca, Mexico. Journal of Ethnobiology and Ethnomedicine. 2019; 15:58.	72
Insecta	Lepidoptera		nd	nd			cuchamá	Si			alimento	colecta	Zapotitlan Salinas	directa	Vallejo M., Casas A., Moreno A., y Blancas J.2016. Los sistemas agroforestales del Valle de Tehuacán: una perspectiva regional. p. 194-216 En: Vallejo M., Moreno A. Toledo V. y Casas A. (compiladores) Etnoagroforesteria en Mexico. (p. 207)	106
Insecta	Lepidoptera	Saturnidae	Arsenura	polyodonta		Jordan, 1911	pochocuil	si	pochocuil	nahuatl	alimento	recoleccion	Coxcatlan	directa	Avendaño A., Casas A., Dávila P. y Lira R. 2006. Use forms, management and commercialization of “pochote” Ceiba aesculifolia (H.B. y K.) Britten & Baker f. subsp. Parvifolia (Rose) P.E. Gibbs & Semir (Bombacacee) in the Tehuacan Valley, Central Mexico. Journal of Arid Environments 67 (2006): 15-35.	99
Insecta	Lepidoptera	Saturnidae	Arsenura	armida		Cramer 1779	pochocuil	si	pochocuil	nahuatl	alimento	recoleccion	Zoquitlan	registro bibliográfico	Avila-Cortés Luisa Gabriela. 2013. Cumplir con el rito segun el costumbre: Las practicas culturales de los rituales funerarios entre los nahuas de Xaltepec de la Sierra Negra de Puebla. Tesis de Maestria. Posgrado en antropologia UNAM.	100
Mammalia	Didelphimorphia	Didelphidae	Tlacuatzin	canescens		(J. A. Allen, 1893)		si		nahuatl		nd	Zoquitlan	registro bibliográfico	Avila-Cortés Luisa Gabriela. 2013. Cumplir con el rito segun el costumbre: Las practicas culturales de los rituales funerarios entre los nahuas de Xaltepec de la Sierra Negra de Puebla. Tesis de Maestria. Posgrado en antropologia UNAM.	100
Insecta	Lepidoptera	Cossidae	Comadia	redtenbacheri		Hammerschmidt 1848	gusano rojo del maguey	si	chilocuilen	nahuatl	alimento	nd	Tehuacán	Registro bibliografico	Ramos-Elorduy J., Moreno J.M.P., Vázquez A.I., Landero I., Oliva-Rivera H., Camacho V. H.M. 2011. Edible Lepidoptera in Mexico: Geographic distribution, ethnicity, economic and nutritional importance for rural people. Journal of Ethnobiology and Ethnomedicine. 7:2 www.ethnobiomed.com/content/7/1/2	33
Insecta	Lepidoptera	Saturniidae	Ormiscodes (Paradirphia)	hoegei		Druce, 1886	cuchamac	si	cuchamac	nahuatl, totonaco	alimento	nd	Tehuacán	Registro bibliografico	Ramos-Elorduy J., Moreno J.M.P., Vázquez A.I., Landero I., Oliva-Rivera H., Camacho V. H.M. 2011. Edible Lepidoptera in Mexico: Geographic distribution, ethnicity, economic and nutritional importance for rural people. Journal of Ethnobiology and Ethnomedicine. 7:2 www.ethnobiomed.com/content/7/1/2	33
Insecta	Lepidoptera	Saturniidae	Ormiscodes (Paradirphia)	fumosa		Felder, 1874	cuchamá	si	cuchamá	nahuatl, totonaco	alimento	nd	Zapotitlan	Registro bibliografico	Ramos-Elorduy J., Moreno J.M.P., Vázquez A.I., Landero I., Oliva-Rivera H., Camacho V. H.M. 2011. Edible Lepidoptera in Mexico: Geographic distribution, ethnicity, economic and nutritional importance for rural people. Journal of Ethnobiology and Ethnomedicine. 7:2 www.ethnobiomed.com/content/7/1/2	33
Insecta	Lepidoptera	Noctuidae	Ascalapha	odorata		Linnaeus 1758	mariposa del muerto	si	cuetla, pochocuile, cuetlacuahuetl	nahuatl	alimento	nd	Ajalpan	Registro bibliografico	Ramos-Elorduy J., Moreno J.M.P., Vázquez A.I., Landero I., Oliva-Rivera H., Camacho V. H.M. 2011. Edible Lepidoptera in Mexico: Geographic distribution, ethnicity, economic and nutritional importance for rural people. Journal of Ethnobiology and Ethnomedicine. 7:2 www.ethnobiomed.com/content/7/1/2	33
Insecta	Orthoptera	Acrididae	Ochrottetix	aff.salinus		Bruner, L., 1904	chapulines	si			alimento	nd	nd	registro bibliográfico	Secretaría de Medio Ambiente y Recursos Naturales-Comisión Nacional de Áreas Naturales Protegidas (SEMARNAT-CONANP). 2013. Programa de Manejo de la Reserva de la Biosfera de Tehuacán-Cuicatlán. México D.F.	51
Insecta	Orthoptera	Acrididae	Melanoplus	mexicanus		(Saussure, 1861)	langostas	si			alimento	nd	nd	registro bibliográfico	Secretaría de Medio Ambiente y Recursos Naturales-Comisión Nacional de Áreas Naturales Protegidas (SEMARNAT-CONANP). 2013. Programa de Manejo de la Reserva de la Biosfera de Tehuacán-Cuicatlán. México D.F.	51
Insecta	Orthoptera	Acrididae	Encoptolophus	herbaceus		Bruner, L., 1905		si			alimento	nd	nd	registro bibliográfico	Secretaría de Medio Ambiente y Recursos Naturales-Comisión Nacional de Áreas Naturales Protegidas (SEMARNAT-CONANP). 2013. Programa de Manejo de la Reserva de la Biosfera de Tehuacán-Cuicatlán. México D.F.	51
Insecta	Orthoptera	Acrididae	Arphia	fallax		Saussure 1884		si			alimento	nd	nd	registro bibliográfico	Secretaría de Medio Ambiente y Recursos Naturales-Comisión Nacional de Áreas Naturales Protegidas (SEMARNAT-CONANP). 2013. Programa de Manejo de la Reserva de la Biosfera de Tehuacán-Cuicatlán. México D.F.	51
Insecta	Hemiptera	Coreidae	Thasus	gigas		(Klug in Burmeister, 1835)	cocopache	si			alimento	nd	nd	registro bibliográfico	Secretaría de Medio Ambiente y Recursos Naturales-Comisión Nacional de Áreas Naturales Protegidas (SEMARNAT-CONANP). 2013. Programa de Manejo de la Reserva de la Biosfera de Tehuacán-Cuicatlán. México D.F.	51
Insecta	Hemiptera	Membracidae	Metcalphiella	monograma		Germar	periquitos del aguacate	si			alimento	nd	nd	registro bibliográfico	Secretaría de Medio Ambiente y Recursos Naturales-Comisión Nacional de Áreas Naturales Protegidas (SEMARNAT-CONANP). 2013. Programa de Manejo de la Reserva de la Biosfera de Tehuacán-Cuicatlán. México D.F.	51
Insecta	Hemiptera	Membracidae	Umbonia	reclinata		Germar	toritos	si			alimento	nd	nd	registro bibliográfico	Secretaría de Medio Ambiente y Recursos Naturales-Comisión Nacional de Áreas Naturales Protegidas (SEMARNAT-CONANP). 2013. Programa de Manejo de la Reserva de la Biosfera de Tehuacán-Cuicatlán. México D.F.	51
Insecta	Coleoptera	Chrysomelidae	Leptinotarsa	decemlineata		(Say, 1824)	gusano del trompillo	si			alimento	nd	nd	registro bibliográfico	Secretaría de Medio Ambiente y Recursos Naturales-Comisión Nacional de Áreas Naturales Protegidas (SEMARNAT-CONANP). 2013. Programa de Manejo de la Reserva de la Biosfera de Tehuacán-Cuicatlán. México D.F.	51
Insecta	Coleoptera	Cerambycidae	Stenodontes	aff. Maxillosus		Blackwelder, 1946	ticoco del encino	si			alimento	nd	nd	registro bibliográfico	Secretaría de Medio Ambiente y Recursos Naturales-Comisión Nacional de Áreas Naturales Protegidas (SEMARNAT-CONANP). 2013. Programa de Manejo de la Reserva de la Biosfera de Tehuacán-Cuicatlán. México D.F.	51
Insecta	Coleoptera	Passalidae	Oileus	rimator		(Truqui, 1857)	gusano de troncos podridos	si			alimento	nd	nd	registro bibliográfico	Secretaría de Medio Ambiente y Recursos Naturales-Comisión Nacional de Áreas Naturales Protegidas (SEMARNAT-CONANP). 2013. Programa de Manejo de la Reserva de la Biosfera de Tehuacán-Cuicatlán. México D.F.	51
Insecta	Lepidoptera	Cossidae	Comadia	redtenbacheri		Hammerschmidt 1848	gusano rojo del maguey	si			alimento	nd	nd	registro bibliográfico	Secretaría de Medio Ambiente y Recursos Naturales-Comisión Nacional de Áreas Naturales Protegidas (SEMARNAT-CONANP). 2013. Programa de Manejo de la Reserva de la Biosfera de Tehuacán-Cuicatlán. México D.F.	51
Insecta	Lepidoptera	Saturnidae	Arsenura	armida		Cramer 1779	cuetla, pochocuil, cuetano	si			alimento	nd	nd	registro bibliográfico	Secretaría de Medio Ambiente y Recursos Naturales-Comisión Nacional de Áreas Naturales Protegidas (SEMARNAT-CONANP). 2013. Programa de Manejo de la Reserva de la Biosfera de Tehuacán-Cuicatlán. México D.F.	51
Insecta	Lepidoptera	Saturnidae	Hylesia	frigida		Schauss, 1911	gusano del madroño	si			alimento	nd	nd	registro bibliográfico	Secretaría de Medio Ambiente y Recursos Naturales-Comisión Nacional de Áreas Naturales Protegidas (SEMARNAT-CONANP). 2013. Programa de Manejo de la Reserva de la Biosfera de Tehuacán-Cuicatlán. México D.F.	51
Insecta	Lepidoptera	Saturnidae	Ormiscodes (Paradirphia)	fumosa		Felder, 1874	cuchamá	si			alimento	nd	nd	registro bibliográfico	Secretaría de Medio Ambiente y Recursos Naturales-Comisión Nacional de Áreas Naturales Protegidas (SEMARNAT-CONANP). 2013. Programa de Manejo de la Reserva de la Biosfera de Tehuacán-Cuicatlán. México D.F.	51
Insecta	Lepidoptera	Megathymidae	Aegiale	hesperiaris		Walker, 1856	gusano blanco del maguey	si			alimento	nd	nd	registro bibliográfico	Secretaría de Medio Ambiente y Recursos Naturales-Comisión Nacional de Áreas Naturales Protegidas (SEMARNAT-CONANP). 2013. Programa de Manejo de la Reserva de la Biosfera de Tehuacán-Cuicatlán. México D.F.	51
Insecta	Lepidoptera	Pieridae	Catasticta	teutila		(Doubleday, 1847)	mariposa amarilla	si			alimento	nd	nd	registro bibliográfico	Secretaría de Medio Ambiente y Recursos Naturales-Comisión Nacional de Áreas Naturales Protegidas (SEMARNAT-CONANP). 2013. Programa de Manejo de la Reserva de la Biosfera de Tehuacán-Cuicatlán. México D.F.	51
Insecta	Lepidoptera	Pieridae	Eucheira	socialis		Westwood, 1834	gusano del madroño, gusano de encino verde	si			alimento	nd	nd	registro bibliográfico	Secretaría de Medio Ambiente y Recursos Naturales-Comisión Nacional de Áreas Naturales Protegidas (SEMARNAT-CONANP). 2013. Programa de Manejo de la Reserva de la Biosfera de Tehuacán-Cuicatlán. México D.F.	51
Insecta	Lepidoptera	Noctuidae	Helicoverpa	zea		Boddie, 1850	gusano del elote	si			alimento	nd	nd	registro bibliográfico	Secretaría de Medio Ambiente y Recursos Naturales-Comisión Nacional de Áreas Naturales Protegidas (SEMARNAT-CONANP). 2013. Programa de Manejo de la Reserva de la Biosfera de Tehuacán-Cuicatlán. México D.F.	51
Insecta	Hymenoptera	Vespidae	Polybia	parvulina		Richards, 1971	avispa negra	si			alimento	nd	nd	registro bibliográfico	Secretaría de Medio Ambiente y Recursos Naturales-Comisión Nacional de Áreas Naturales Protegidas (SEMARNAT-CONANP). 2013. Programa de Manejo de la Reserva de la Biosfera de Tehuacán-Cuicatlán. México D.F.	51
Insecta	Hymenoptera	Vespidae	Vespula	squamosa		(Drury, 1970)	panal de tierra	si			alimento	nd	nd	registro bibliográfico	Secretaría de Medio Ambiente y Recursos Naturales-Comisión Nacional de Áreas Naturales Protegidas (SEMARNAT-CONANP). 2013. Programa de Manejo de la Reserva de la Biosfera de Tehuacán-Cuicatlán. México D.F.	51
Insecta	Hymenoptera	Formicidae	Atta	cephalotes		(Linnaeus, 1758)	hormigas chicatanas, nokú	si			alimento	nd	nd	registro bibliográfico	Secretaría de Medio Ambiente y Recursos Naturales-Comisión Nacional de Áreas Naturales Protegidas (SEMARNAT-CONANP). 2013. Programa de Manejo de la Reserva de la Biosfera de Tehuacán-Cuicatlán. México D.F.	51
Insecta	Hymenoptera	Formicidae	Myrmecocystus	melliger		(Llave, 1832)	hormiga mielera	si			alimento	nd	Coxcatlan	registro bibliográfico	Ramos-Elorduy J. Pino-Moreno M. y Romero. 1988. Determinación del valor nutritivo de algunas especies de algunas especies de insectos comestibles del estado de Puebla. Anales del Instituto de Biología UNAM Serie Zoologia 58 (1):355-372.	103
Insecta	Hemiptera	Membracidae	Metcalfiella	monograma		Germar	periquitos del aguacate	si			alimento	nd	Teotitlan de Flores Magon	registro bibliográfico	Ramos-Elorduy J., Pino-Moreno J.M., Escamilla E., Alvarado M., Lagunez J., y Ladrón de Guevara O. 1997.Nutritional Value of Edible Insects from the State of Oaxaca, México. Journal of Food Composition and Analysis 10: 142-157	96
Insecta	Hemiptera	Membracidae	Umbonia	reclinata		Germar	torito	si			alimento	nd	Teotitlan de Flores Magon	registro bibliográfico	Ramos-Elorduy J., Pino-Moreno J.M., Escamilla E., Alvarado M., Lagunez J., y Ladrón de Guevara O. 1997.Nutritional Value of Edible Insects from the State of Oaxaca, México. Journal of Food Composition and Analysis 10: 142-158	96
Reptilia	Squamata	Phrynosomatidae	Phrynosoma	spp.		Wiegmann, 1828		si			alimento	nd	nd	registro bibliográfico	Flanery K.V. 1967. Vertebrate fauna and hunting patterns. p.132-177. En Byers D. (Ed). 1967. The Prehistory of the Tehuacan Valley. Volumne One. Environment and Subsistence. University of Texas Press. Austin and London. San Antonio Texas. 356 P.	47
Aves	Columbiformes	Columbidae	Columbina	inca		Lesson, 1847	tortolita	si		mestizo (popoloca en el pasado)	alimento	caceria	Zapotitlan	Mencion en entrevista semiestructurada, identificacion de fotografias, observacion del animal	Romero Bautista Y.A. 2019. LOS SABERES DE LAS ZONAS SEMIÁRIDAS: INTERACCIONES AMBIENTALES ENTRE LAS AVES Y LOS POBLADORES DE ZAPOTITLÁN SALINAS, PUEBLA, MÉXICO. Tesis Licenciatura En Ciencias Ambientales. Escuela Nacional de Estudios Superiores Unidad Morelia. UNAM.	73
Aves	Piciformes	Picidae	Melanerpes	hypopolius		(Wagler, 1829)	carpintero	si		mestizo (popoloca en el pasado)	alimento	caceria	Zapotitlan	Mencion en entrevista semiestructurada, identificacion de fotografias	Romero Bautista Y.A. 2019. LOS SABERES DE LAS ZONAS SEMIÁRIDAS: INTERACCIONES AMBIENTALES ENTRE LAS AVES Y LOS POBLADORES DE ZAPOTITLÁN SALINAS, PUEBLA, MÉXICO. Tesis Licenciatura En Ciencias Ambientales. Escuela Nacional de Estudios Superiores Unidad Morelia. UNAM.	73
Aves	Columbiformes	Columbidae	Zenaida	asiatica		Linnaeus, 1758	paloma tehuacanera/torcaza	si		mestizo (popoloca en el pasado)	alimento	caceria	Zapotitlan	Mencion en entrevista semiestructurada, identificacion de fotografias, observacion del animal	Romero Bautista Y.A. 2019. LOS SABERES DE LAS ZONAS SEMIÁRIDAS: INTERACCIONES AMBIENTALES ENTRE LAS AVES Y LOS POBLADORES DE ZAPOTITLÁN SALINAS, PUEBLA, MÉXICO. Tesis Licenciatura En Ciencias Ambientales. Escuela Nacional de Estudios Superiores Unidad Morelia. UNAM.	73
Aves	Accipitriformes	Cathartidae	Coragyps	atratus		(Bechstein, 1793)		si		mestizo (popoloca en el pasado)	alimento	caceria	Zapotitlan	Mencion en entrevista semiestructurada, identificacion de fotografias	Romero Bautista Y.A. 2019. LOS SABERES DE LAS ZONAS SEMIÁRIDAS: INTERACCIONES AMBIENTALES ENTRE LAS AVES Y LOS POBLADORES DE ZAPOTITLÁN SALINAS, PUEBLA, MÉXICO. Tesis Licenciatura En Ciencias Ambientales. Escuela Nacional de Estudios Superiores Unidad Morelia. UNAM.	73
Aves	Accipitriformes	Cathartidae	Cathartes	aura		(Linnaeus, 1758)	zopilote	si		mestizo (popoloca en el pasado)	medicinal	caceria	Zapotitlan	Mencion en entrevista semiestructurada, identificacion de fotografias	Romero Bautista Y.A. 2019. LOS SABERES DE LAS ZONAS SEMIÁRIDAS: INTERACCIONES AMBIENTALES ENTRE LAS AVES Y LOS POBLADORES DE ZAPOTITLÁN SALINAS, PUEBLA, MÉXICO. Tesis Licenciatura En Ciencias Ambientales. Escuela Nacional de Estudios Superiores Unidad Morelia. UNAM.	73
Aves	Passeriformes	Corvidae	Corvus	corax		Linnaeus, 1758	cacalote	si		mestizo (popoloca en el pasado)	medicinal	caceria	Zapotitlan	Mencion en entrevista semiestructurada, identificacion de fotografias	Romero Bautista Y.A. 2019. LOS SABERES DE LAS ZONAS SEMIÁRIDAS: INTERACCIONES AMBIENTALES ENTRE LAS AVES Y LOS POBLADORES DE ZAPOTITLÁN SALINAS, PUEBLA, MÉXICO. Tesis Licenciatura En Ciencias Ambientales. Escuela Nacional de Estudios Superiores Unidad Morelia. UNAM.	73
Aves	Cuculiformes	Cuculidae	Geococcyx	velox		(Wagner, 1836)	Correcaminos	si		mestizo (popoloca en el pasado)	medicinal	caceria	Zapotitlan	Mencion en entrevista semiestructurada, identificacion de fotografias	Romero Bautista Y.A. 2019. LOS SABERES DE LAS ZONAS SEMIÁRIDAS: INTERACCIONES AMBIENTALES ENTRE LAS AVES Y LOS POBLADORES DE ZAPOTITLÁN SALINAS, PUEBLA, MÉXICO. Tesis Licenciatura En Ciencias Ambientales. Escuela Nacional de Estudios Superiores Unidad Morelia. UNAM.	73
Aves	Apodiformes	Trochilidae	nd	nd		Vigors, 1825	chuparrosa	si		mestizo (popoloca en el pasado)	medicinal	caceria	Zapotitlan	Mencion en entrevista semiestructurada, identificacion de fotografias	Romero Bautista Y.A. 2019. LOS SABERES DE LAS ZONAS SEMIÁRIDAS: INTERACCIONES AMBIENTALES ENTRE LAS AVES Y LOS POBLADORES DE ZAPOTITLÁN SALINAS, PUEBLA, MÉXICO. Tesis Licenciatura En Ciencias Ambientales. Escuela Nacional de Estudios Superiores Unidad Morelia. UNAM.	73
Aves	Columbiformes	Columbidae	Columbina	inca		Lesson, 1847	tortolita	si		mestizo (popoloca en el pasado)	ornamental	captura manual de polluelos en nido y cautiverio; alimentacion en vida silvestre	Zapotitlan	Mencion en entrevista semiestructurada, identificacion de fotografias	Romero Bautista Y.A. 2019. LOS SABERES DE LAS ZONAS SEMIÁRIDAS: INTERACCIONES AMBIENTALES ENTRE LAS AVES Y LOS POBLADORES DE ZAPOTITLÁN SALINAS, PUEBLA, MÉXICO. Tesis Licenciatura En Ciencias Ambientales. Escuela Nacional de Estudios Superiores Unidad Morelia. UNAM.	73
Aves	Columbiformes	Columbidae	Columbina	passerina		Linnaeus, 1758	torito	si		mestizo (popoloca en el pasado)	ornamental	captura manual de polluelos en nido y cautiverio; alimentacion en vida silvestre	Zapotitlan	Mencion en entrevista semiestructurada, identificacion de fotografias, observacion del animal	Romero Bautista Y.A. 2019. LOS SABERES DE LAS ZONAS SEMIÁRIDAS: INTERACCIONES AMBIENTALES ENTRE LAS AVES Y LOS POBLADORES DE ZAPOTITLÁN SALINAS, PUEBLA, MÉXICO. Tesis Licenciatura En Ciencias Ambientales. Escuela Nacional de Estudios Superiores Unidad Morelia. UNAM.	73
Aves	Passeriformes	Fringillidae	Haemorhous	mexicanus		(Müller, 1776)	gorrion	si		mestizo (popoloca en el pasado)	ornamental	captura manual de polluelos en nido y cautiverio	Zapotitlan	Mencion en entrevista semiestructurada, identificacion de fotografias, observacion del animal	Romero Bautista Y.A. 2019. LOS SABERES DE LAS ZONAS SEMIÁRIDAS: INTERACCIONES AMBIENTALES ENTRE LAS AVES Y LOS POBLADORES DE ZAPOTITLÁN SALINAS, PUEBLA, MÉXICO. Tesis Licenciatura En Ciencias Ambientales. Escuela Nacional de Estudios Superiores Unidad Morelia. UNAM.	73
Aves	Passeriformes	Icteridae	Icterus	cucullatus		Swainson, 1827	calandria	si		mestizo (popoloca en el pasado)	ornamental	captura manual de polluelos en nido y cautiverio	Zapotitlan	Mencion en entrevista semiestructurada, identificacion de fotografias, observacion del animal	Romero Bautista Y.A. 2019. LOS SABERES DE LAS ZONAS SEMIÁRIDAS: INTERACCIONES AMBIENTALES ENTRE LAS AVES Y LOS POBLADORES DE ZAPOTITLÁN SALINAS, PUEBLA, MÉXICO. Tesis Licenciatura En Ciencias Ambientales. Escuela Nacional de Estudios Superiores Unidad Morelia. UNAM.	73
Aves	Passeriformes	Icteridae	Icterus	pustulatus		(Wagler, 1829)	calandria	si		mestizo (popoloca en el pasado)	ornamental	captura manual de polluelos en nido y cautiverio	Zapotitlan	Mencion en entrevista semiestructurada, identificacion de fotografias, observacion del animal	Romero Bautista Y.A. 2019. LOS SABERES DE LAS ZONAS SEMIÁRIDAS: INTERACCIONES AMBIENTALES ENTRE LAS AVES Y LOS POBLADORES DE ZAPOTITLÁN SALINAS, PUEBLA, MÉXICO. Tesis Licenciatura En Ciencias Ambientales. Escuela Nacional de Estudios Superiores Unidad Morelia. UNAM.	73
Aves	Passeriformes	Mimidae	Mimus	polyglottos		(Linnaeus, 1758)	cenzontle	si		mestizo (popoloca en el pasado)	ornamental	captura manual de polluelos en nido y cautiverio	Zapotitlan	Mencion en entrevista semiestructurada, identificacion de fotografias, observacion del animal	Romero Bautista Y.A. 2019. LOS SABERES DE LAS ZONAS SEMIÁRIDAS: INTERACCIONES AMBIENTALES ENTRE LAS AVES Y LOS POBLADORES DE ZAPOTITLÁN SALINAS, PUEBLA, MÉXICO. Tesis Licenciatura En Ciencias Ambientales. Escuela Nacional de Estudios Superiores Unidad Morelia. UNAM.	73
Aves	Passeriformes	Cardinalidae	Pheucticus	chrysopeplus		(Vigors, 1832)	bionche	si		mestizo (popoloca en el pasado)	ornamental	captura manual de polluelos en nido y cautiverio	Zapotitlan	Mencion en entrevista semiestructurada, identificacion de fotografias	Romero Bautista Y.A. 2019. LOS SABERES DE LAS ZONAS SEMIÁRIDAS: INTERACCIONES AMBIENTALES ENTRE LAS AVES Y LOS POBLADORES DE ZAPOTITLÁN SALINAS, PUEBLA, MÉXICO. Tesis Licenciatura En Ciencias Ambientales. Escuela Nacional de Estudios Superiores Unidad Morelia. UNAM.	73
Aves	Passeriformes	Cardinalidae	Pheucticus	melanocephalus		(Swainson, 1827)	bionche	si		mestizo (popoloca en el pasado)	ornamental	captura manual de polluelos en nido y cautiverio	Zapotitlan	Mencion en entrevista semiestructurada, identificacion de fotografias, observacion del animal	Romero Bautista Y.A. 2019. LOS SABERES DE LAS ZONAS SEMIÁRIDAS: INTERACCIONES AMBIENTALES ENTRE LAS AVES Y LOS POBLADORES DE ZAPOTITLÁN SALINAS, PUEBLA, MÉXICO. Tesis Licenciatura En Ciencias Ambientales. Escuela Nacional de Estudios Superiores Unidad Morelia. UNAM.	73
Aves	Passeriformes	Fringillidae	Spinus	psaltria		(Say, 1822)	dominico	si		mestizo (popoloca en el pasado)	ornamental	captura manual de polluelos en nido y cautiverio	Zapotitlan	Mencion en entrevista semiestructurada, identificacion de fotografias	Romero Bautista Y.A. 2019. LOS SABERES DE LAS ZONAS SEMIÁRIDAS: INTERACCIONES AMBIENTALES ENTRE LAS AVES Y LOS POBLADORES DE ZAPOTITLÁN SALINAS, PUEBLA, MÉXICO. Tesis Licenciatura En Ciencias Ambientales. Escuela Nacional de Estudios Superiores Unidad Morelia. UNAM.	73
Aves	Passeriformes	Mimidae	Toxostoma	curvirostre		(Swainson, 1827)	cuicuite	si		mestizo (popoloca en el pasado)	ornamental	captura manual de polluelos en nido y cautiverio	Zapotitlan	Mencion en entrevista semiestructurada, identificacion de fotografias, observacion del animal	Romero Bautista Y.A. 2019. LOS SABERES DE LAS ZONAS SEMIÁRIDAS: INTERACCIONES AMBIENTALES ENTRE LAS AVES Y LOS POBLADORES DE ZAPOTITLÁN SALINAS, PUEBLA, MÉXICO. Tesis Licenciatura En Ciencias Ambientales. Escuela Nacional de Estudios Superiores Unidad Morelia. UNAM.	73
Aves	Passeriformes	Turdidae	Turdus	migratorius		Linnaeus, 1766	primavera	si		mestizo (popoloca en el pasado)	ornamental	captura manual de polluelos en nido y cautiverio	Zapotitlan	Mencion en entrevista semiestructurada, identificacion de fotografias	Romero Bautista Y.A. 2019. LOS SABERES DE LAS ZONAS SEMIÁRIDAS: INTERACCIONES AMBIENTALES ENTRE LAS AVES Y LOS POBLADORES DE ZAPOTITLÁN SALINAS, PUEBLA, MÉXICO. Tesis Licenciatura En Ciencias Ambientales. Escuela Nacional de Estudios Superiores Unidad Morelia. UNAM.	73
Aves	Columbiformes	Columbidae	Zenaida	asiatica		Linnaeus, 1758	paloma tehuacanera/torcaza	si		mestizo (popoloca en el pasado)	ornamental	captura manual de polluelos en nido y cautiverio; alimentacion en vida silvestre	Zapotitlan	Mencion en entrevista semiestructurada, identificacion de fotografias	Romero Bautista Y.A. 2019. LOS SABERES DE LAS ZONAS SEMIÁRIDAS: INTERACCIONES AMBIENTALES ENTRE LAS AVES Y LOS POBLADORES DE ZAPOTITLÁN SALINAS, PUEBLA, MÉXICO. Tesis Licenciatura En Ciencias Ambientales. Escuela Nacional de Estudios Superiores Unidad Morelia. UNAM.	73
Aves	Apodiformes	Trochilidae	nd	nd		Vigors, 1825	chuparrosa	si		mestizo (popoloca en el pasado)	amuleto	caceria	Zapotitlan	Mencion en entrevista semiestructurada, identificacion de fotografias	Romero Bautista Y.A. 2019. LOS SABERES DE LAS ZONAS SEMIÁRIDAS: INTERACCIONES AMBIENTALES ENTRE LAS AVES Y LOS POBLADORES DE ZAPOTITLÁN SALINAS, PUEBLA, MÉXICO. Tesis Licenciatura En Ciencias Ambientales. Escuela Nacional de Estudios Superiores Unidad Morelia. UNAM.	73
Aves	Accipitriformes	Cathartidae	Cathartes	aura		(Linnaeus, 1758)	zopilote	si		mestizo (popoloca en el pasado)	presagio	nd	Zapotitlan	Mencion en entrevista semiestructurada, identificacion de fotografias	Romero Bautista Y.A. 2019. LOS SABERES DE LAS ZONAS SEMIÁRIDAS: INTERACCIONES AMBIENTALES ENTRE LAS AVES Y LOS POBLADORES DE ZAPOTITLÁN SALINAS, PUEBLA, MÉXICO. Tesis Licenciatura En Ciencias Ambientales. Escuela Nacional de Estudios Superiores Unidad Morelia. UNAM.	73
Aves	Accipitriformes	Cathartidae	Coragyps	atratus		(Bechstein, 1793)		si		mestizo (popoloca en el pasado)	presagio	nd	Zapotitlan	Mencion en entrevista semiestructurada, identificacion de fotografias	Romero Bautista Y.A. 2019. LOS SABERES DE LAS ZONAS SEMIÁRIDAS: INTERACCIONES AMBIENTALES ENTRE LAS AVES Y LOS POBLADORES DE ZAPOTITLÁN SALINAS, PUEBLA, MÉXICO. Tesis Licenciatura En Ciencias Ambientales. Escuela Nacional de Estudios Superiores Unidad Morelia. UNAM.	73
Aves	Cuculiformes	Cuculidae	Geococcyx	velox		(Wagner, 1836)	Correcaminos	si		mestizo (popoloca en el pasado)	presagio	nd	Zapotitlan	Mencion en entrevista semiestructurada, identificacion de fotografias	Romero Bautista Y.A. 2019. LOS SABERES DE LAS ZONAS SEMIÁRIDAS: INTERACCIONES AMBIENTALES ENTRE LAS AVES Y LOS POBLADORES DE ZAPOTITLÁN SALINAS, PUEBLA, MÉXICO. Tesis Licenciatura En Ciencias Ambientales. Escuela Nacional de Estudios Superiores Unidad Morelia. UNAM.	73
Aves	Strigiformes	Strigidae	Glaucidium	brasilianum		(Gmelin, 1788)	tecolote	si		mestizo (popoloca en el pasado)	presagio	nd	Zapotitlan	Mencion en entrevista semiestructurada, identificacion de fotografias	Romero Bautista Y.A. 2019. LOS SABERES DE LAS ZONAS SEMIÁRIDAS: INTERACCIONES AMBIENTALES ENTRE LAS AVES Y LOS POBLADORES DE ZAPOTITLÁN SALINAS, PUEBLA, MÉXICO. Tesis Licenciatura En Ciencias Ambientales. Escuela Nacional de Estudios Superiores Unidad Morelia. UNAM.	73
Aves	Passeriformes	Tyrannidae	Pyrocephalus	rubinus		(Boddaert, 1783)	rayito, pajaro del rayo	si		mestizo (popoloca en el pasado)	presagio	nd	Zapotitlan	Mencion en entrevista semiestructurada, identificacion de fotografias	Romero Bautista Y.A. 2019. LOS SABERES DE LAS ZONAS SEMIÁRIDAS: INTERACCIONES AMBIENTALES ENTRE LAS AVES Y LOS POBLADORES DE ZAPOTITLÁN SALINAS, PUEBLA, MÉXICO. Tesis Licenciatura En Ciencias Ambientales. Escuela Nacional de Estudios Superiores Unidad Morelia. UNAM.	73
Aves	Passeriformes	Tyrannidae	Pyrocephalus	rubinus		(Boddaert, 1783)	rayito, pajaro del rayo	si		ixcateco	presagio	nd	Santa María Ixcatlán	mencion en entrevista semiestructurada	Smith este estudio	Smith este estudio
Aves	Passeriformes	Mimidae	Toxostoma	curvirostre		(Swainson, 1827)	cuicuite	si		mestizo (popoloca en el pasado)	presagio	nd	Zapotitlan	Mencion en entrevista semiestructurada, identificacion de fotografias	Romero Bautista Y.A. 2019. LOS SABERES DE LAS ZONAS SEMIÁRIDAS: INTERACCIONES AMBIENTALES ENTRE LAS AVES Y LOS POBLADORES DE ZAPOTITLÁN SALINAS, PUEBLA, MÉXICO. Tesis Licenciatura En Ciencias Ambientales. Escuela Nacional de Estudios Superiores Unidad Morelia. UNAM.	73
Aves	Strigiformes	Strigidae	Aegolius	acadicus		(Gmelin, 1788)	totopito con chilaquil	si		mestizo (popoloca en el pasado)	seña de tiempo	nd	Zapotitlan	Mencion en entrevista semiestructurada, identificacion de fotografias	Romero Bautista Y.A. 2019. LOS SABERES DE LAS ZONAS SEMIÁRIDAS: INTERACCIONES AMBIENTALES ENTRE LAS AVES Y LOS POBLADORES DE ZAPOTITLÁN SALINAS, PUEBLA, MÉXICO. Tesis Licenciatura En Ciencias Ambientales. Escuela Nacional de Estudios Superiores Unidad Morelia. UNAM.	73
Aves	Cuculiformes	Cuculidae	Geococcyx	velox		(Wagner, 1836)	Correcaminos	si		mestizo (popoloca en el pasado)	seña de tiempo	nd	Zapotitlan	Mencion en entrevista semiestructurada, identificacion de fotografias	Romero Bautista Y.A. 2019. LOS SABERES DE LAS ZONAS SEMIÁRIDAS: INTERACCIONES AMBIENTALES ENTRE LAS AVES Y LOS POBLADORES DE ZAPOTITLÁN SALINAS, PUEBLA, MÉXICO. Tesis Licenciatura En Ciencias Ambientales. Escuela Nacional de Estudios Superiores Unidad Morelia. UNAM.	73
Aves	Strigiformes	Strigidae	Glaucidium	brasilianum		(Gmelin, 1788)	tecolote	si		mestizo (popoloca en el pasado)	seña de tiempo	nd	Zapotitlan	Mencion en entrevista semiestructurada, identificacion de fotografias	Romero Bautista Y.A. 2019. LOS SABERES DE LAS ZONAS SEMIÁRIDAS: INTERACCIONES AMBIENTALES ENTRE LAS AVES Y LOS POBLADORES DE ZAPOTITLÁN SALINAS, PUEBLA, MÉXICO. Tesis Licenciatura En Ciencias Ambientales. Escuela Nacional de Estudios Superiores Unidad Morelia. UNAM.	73
Aves	Passeriformes	Hirundinidae	Stelgidopteryx	serripennis		(Audubon, 1838)	golondrina	si		mestizo (popoloca en el pasado)	seña de tiempo	nd	Zapotitlan	Mencion en entrevista semiestructurada, identificacion de fotografias	Romero Bautista Y.A. 2019. LOS SABERES DE LAS ZONAS SEMIÁRIDAS: INTERACCIONES AMBIENTALES ENTRE LAS AVES Y LOS POBLADORES DE ZAPOTITLÁN SALINAS, PUEBLA, MÉXICO. Tesis Licenciatura En Ciencias Ambientales. Escuela Nacional de Estudios Superiores Unidad Morelia. UNAM.	73
Aves	Passeriformes	Hirundinidae	Hirundo	rustica		Linnaeus, 1758	golondrina	si		mestizo (popoloca en el pasado)	seña de tiempo	nd	Zapotitlan	Mencion en entrevista semiestructurada, identificacion de fotografias	Romero Bautista Y.A. 2019. LOS SABERES DE LAS ZONAS SEMIÁRIDAS: INTERACCIONES AMBIENTALES ENTRE LAS AVES Y LOS POBLADORES DE ZAPOTITLÁN SALINAS, PUEBLA, MÉXICO. Tesis Licenciatura En Ciencias Ambientales. Escuela Nacional de Estudios Superiores Unidad Morelia. UNAM.	73
Aves	Passeriformes	Troglodytidae	Catherpes	mexicanus		(Swainson, 1829)	Saltapared	si		mestizo (popoloca en el pasado)	seña de tiempo	nd	Zapotitlan	Mencion en entrevista semiestructurada, identificacion de fotografias	Romero Bautista Y.A. 2019. LOS SABERES DE LAS ZONAS SEMIÁRIDAS: INTERACCIONES AMBIENTALES ENTRE LAS AVES Y LOS POBLADORES DE ZAPOTITLÁN SALINAS, PUEBLA, MÉXICO. Tesis Licenciatura En Ciencias Ambientales. Escuela Nacional de Estudios Superiores Unidad Morelia. UNAM.	73
Aves	Passeriformes	Troglodytidae	Troglodytes	aedon		Vieillot, 1809	Saltapared	si		mestizo (popoloca en el pasado)	seña de tiempo	nd	Zapotitlan	Mencion en entrevista semiestructurada, identificacion de fotografias	Romero Bautista Y.A. 2019. LOS SABERES DE LAS ZONAS SEMIÁRIDAS: INTERACCIONES AMBIENTALES ENTRE LAS AVES Y LOS POBLADORES DE ZAPOTITLÁN SALINAS, PUEBLA, MÉXICO. Tesis Licenciatura En Ciencias Ambientales. Escuela Nacional de Estudios Superiores Unidad Morelia. UNAM.	73
Aves	Passeriformes	Troglodytidae	Trhyomanes	bewickii		(Audubon, 1827)	Saltapared	si		mestizo (popoloca en el pasado)	seña de tiempo	nd	Zapotitlan	Mencion en entrevista semiestructurada, identificacion de fotografias	Romero Bautista Y.A. 2019. LOS SABERES DE LAS ZONAS SEMIÁRIDAS: INTERACCIONES AMBIENTALES ENTRE LAS AVES Y LOS POBLADORES DE ZAPOTITLÁN SALINAS, PUEBLA, MÉXICO. Tesis Licenciatura En Ciencias Ambientales. Escuela Nacional de Estudios Superiores Unidad Morelia. UNAM.	73
Aves	Strigiformes	Tytonidae	Tyto	alba		(Scopoli, 1769)	lechuza	si		mestizo (popoloca en el pasado)	seña de tiempo	nd	Zapotitlan	Mencion en entrevista semiestructurada, identificacion de fotografias	Romero Bautista Y.A. 2019. LOS SABERES DE LAS ZONAS SEMIÁRIDAS: INTERACCIONES AMBIENTALES ENTRE LAS AVES Y LOS POBLADORES DE ZAPOTITLÁN SALINAS, PUEBLA, MÉXICO. Tesis Licenciatura En Ciencias Ambientales. Escuela Nacional de Estudios Superiores Unidad Morelia. UNAM.	73
Aves	Passeriformes	Corvidae	Corvus	corax		Linnaeus, 1758	cacalote	si		mestizo (popoloca en el pasado)	ritual	caceria	Zapotitlan	Mencion en entrevista semiestructurada, identificacion de fotografias	Romero Bautista Y.A. 2019. LOS SABERES DE LAS ZONAS SEMIÁRIDAS: INTERACCIONES AMBIENTALES ENTRE LAS AVES Y LOS POBLADORES DE ZAPOTITLÁN SALINAS, PUEBLA, MÉXICO. Tesis Licenciatura En Ciencias Ambientales. Escuela Nacional de Estudios Superiores Unidad Morelia. UNAM.	73
Aves	Apodiformes	Trochilidae	nd	nd		Vigors, 1825		si		mestizo (popoloca en el pasado)	ritual	caceria	Zapotitlan	Mencion en entrevista semiestructurada, identificacion de fotografias	Romero Bautista Y.A. 2019. LOS SABERES DE LAS ZONAS SEMIÁRIDAS: INTERACCIONES AMBIENTALES ENTRE LAS AVES Y LOS POBLADORES DE ZAPOTITLÁN SALINAS, PUEBLA, MÉXICO. Tesis Licenciatura En Ciencias Ambientales. Escuela Nacional de Estudios Superiores Unidad Morelia. UNAM.	73
Teleostei	Cypriniformes	Cyprinidae	Cyprinus	carpio		Linnaeus, 1758	carpa comun y carpa escamuda	si				cultivo introducido		registro bibliográfico	Martínez-Ramírez E., Cruz-Arenas E., Cruz-Ruiz G.I. y Gómez-Ugalde R.M. 2013. P.130-144. En Briones-Salas M., Manzanero-Medina G., González-Pérez G. 2013. Los Peces de la Reserva de la Biosfera Tehuacán-Cuicatlán, Región Oaxaca. En: Estudios en zonas Áridas de Oaxaca. Homenaje al Dr. Alejandro Flores Martínez. Centro Intedisciplinario de Investigación para el Desarrollo Integral Regional, Unidad …	94
Teleostei	Perciformes	Cichilidae	Oreochromis	niloticus		(Linnaeus, 1758)	Mojarra, tilapia del Nilo y tilapia nilótica	si				cultivo introducido		registro bibliográfico	Martínez-Ramírez E., Cruz-Arenas E., Cruz-Ruiz G.I. y Gómez-Ugalde R.M. 2013. P.130-144. En Briones-Salas M., Manzanero-Medina G., González-Pérez G. 2013. Los Peces de la Reserva de la Biosfera Tehuacán-Cuicatlán, Región Oaxaca. En: Estudios en zonas Áridas de Oaxaca. Homenaje al Dr. Alejandro Flores Martínez. Centro Intedisciplinario de Investigación para el Desarrollo Integral Regional, Unidad …	94
Gastropoda	Stylommatophora	Helicidae	Cornu	aspersum		(O. F. Müller, 1774)	conchuela	si		ixcateco		Eliminación manual, dispersión de cal y sal	Santa María Ixcatlán	observación directa, registro fotográfico	Rangel-Landa, S., S.E. Smith-Aguilar, E. Rivera-Lozoya, M.W. Swanton, A. Casas, L. Solís, A. Pérez y C. Villaseñor. 2016. Patrimonio biocultural ixcateco. Universidad Nacional Autónoma de México. México.	98
Gastropoda	Stylommatophora	Spiraxidae	Euglandina	sp.		P. Fischer and Crosse, 1870	conchuela	si		ixcateco		Eliminación manual, dispersión de cal y sal	Santa María Ixcatlán	observación directa, registro fotográfico	Rangel-Landa este estudio	Rangel-Landa este estudio
Mammalia	Artiodactyla	Cervidae	Odocoileus	virginianus		Zimmermann, 1780	venado	si	uxcajndù	ixcateco	alimento, ornamental	cacería	Santa María Ixcatlán	directa (rastros, pieles, astas, patas, carne). La información sobre dieta fue proporcionada por habitantes locales cuando se realizaban entrevistas entobotánicas, registro bibliográfico	Rangel-Landa este estudio	Rangel-Landa este estudio
Aves	Columbiformes	Columbidae	Zenaida	asiatica		Linnaeus, 1758	torcaza	si		ixcateco	alimento, ornamental	cacería, captura, cuidados en cautiverio	Santa María Ixcatlán	directa. La información sobre dieta fue proporcionada por habitantes locales cuando se realizaban entrevistas entobotánicas	Rangel-Landa este estudio	Rangel-Landa este estudio
Insecta	Lepidoptera	Hesperiidae	Aegiale	hesperiaris		Walker 1856	condacho	si		mestizo	alimento	En la localidad de San Luis Atolotitlán solamente se permite colectarlos 1 o 2 días al año, el 01 y 02 de junio. En estos días todos los miembros pueden colectar las larvas que encuentren llegando algunas personas a colectar hasta 300 larvas. Si una persona colecta estas larvas en otro momento es multado. La vigilancia de esta regla comunitaria se realiza por los guardamontes de la localidad.	Caltepec	directa, ejemplares colectados en la localidad para ser consumidos	Rangel-Landa este estudio	Rangel-Landa este estudio
Insecta	Lepidoptera	Cossidae	Comadia	redtenbacheri		Hammerschmidt 1848	gusano rojo de maguey	si		ixcateco	alimento	extracción, generalmente es incidental, ya que se obtienen de magueyes que han sido extraídos para la elaboración del mezcal en varias ocasiones después de que el maguey ha sido horneado	Santa María Ixcatlán	directa fuera de su hábitat, registro fotográfico	Rangel-Landa este estudio	Rangel-Landa este estudio
Insecta	Hemiptera	Pentatomidae	nd	nd		Leach, 1815	jumiles	si		mestizo	alimento	En la localidad de San Luis Atolotitlán no está regulada la colecta como en el caso de otras especies de insectos ya que se considera muy abundante	Caltepec	directa, ejemplares colectados en la localidad para ser consumidos	Rangel-Landa este estudio	Rangel-Landa este estudio
Insecta	Hymenoptera	Vespidae	Polybia	sp.		Lepeletier 1836	panal de avispa	si		mestizo	alimento	extracción del panal completo	Tamazulapam del Progreso	directa, panal adquirido en el mercado de la localidad	Rangel-Landa, S., S.E. Smith-Aguilar, E. Rivera-Lozoya, M.W. Swanton, A. Casas, L. Solís, A. Pérez y C. Villaseñor. 2016. Patrimonio biocultural ixcateco. Universidad Nacional Autónoma de México. México.	98
Insecta	Hymenoptera	Apidae	Apis	mellifera		Linnaeus 1758	enjambre, colmena	si		ixcateco	alimento, artesanal, ceremonial, utensilio	extracción de panales de colonias ferales, algunas personas dejan parte para que siga el enjambre	Santa María Ixcatlán	observación directa, registro fotográfico	Rangel-Landa, S., S.E. Smith-Aguilar, E. Rivera-Lozoya, M.W. Swanton, A. Casas, L. Solís, A. Pérez y C. Villaseñor. 2016. Patrimonio biocultural ixcateco. Universidad Nacional Autónoma de México. México.	98
Insecta	Hymenoptera	Vespidae	Brachygastra	mellifica		Say 1837	mimeagua	si	Ux’ue tsé	ixcateco	alimento	extracción del panal completo o una parte	Santa María Ixcatlán	directa, ejemplares colectados en la localidad para ser consumidos, registro bibliográfico	Rangel-Landa este estudio	Rangel-Landa este estudio
Insecta	Hymenoptera	Apidae (Meliponini)	nd	nd		Leach, 1815	trompetilla	si	Uratsjen si	ixcateco	alimento, medicinal, artesanal, ceremonial, utensilio	extracción del panal completo o una parte	Santa María Ixcatlán	observación directa, registro fotográfico, registro bibliogáfico	Rangel-Landa este estudio	Rangel-Landa este estudio
Aves	Caprimulgiformes	Trochilidae	Cynanthus	sordidus		(Gould, 1859)	chupamirto	si	Uxi’ñà	ixcateco	ritual	se caza	Santa María Ixcatlán	observación directa, registro fotográfico, registro bibliográfico	Rangel-Landa este estudio	Rangel-Landa este estudio
Aves	Gruiformes	Rallidae	Fulica	americana		Gmelin, 1789	pato	si		ixcateco	alimento	se caza	Santa María Ixcatlán	observación directa, registro fotográfico	Rangel-Landa este estudio	Rangel-Landa este estudio
Aves	Anseriformes	Anatidae	Oxyura	jamaicensis		(Gmelin, 1789)	pato	si		ixcateco	alimento	se caza	Santa María Ixcatlán	observación directa, registro fotográfico	Rangel-Landa este estudio	Rangel-Landa este estudio
Aves	Anseriformes	Anatidae	Cairina	moschata var. domestica		Linnaeus 1758	pato	si		ixcateco	alimento	se cría en casas	Santa María Ixcatlán	observación directa, registro fotográfico	Rangel-Landa este estudio	Rangel-Landa este estudio
Aves	Anseriformes	Anatidae	Anas	platyrhynchos var. domesticus		Linnaeus, 1758	pato	si		ixcateco	alimento	se cría en casas	Santa María Ixcatlán	observación directa, registro fotográfico	Rangel-Landa, S., S.E. Smith-Aguilar, E. Rivera-Lozoya, M.W. Swanton, A. Casas, L. Solís, A. Pérez y C. Villaseñor. 2016. Patrimonio biocultural ixcateco. Universidad Nacional Autónoma de México. México.	98
Insecta	Hemiptera	Coreidae	Thasus	gigas		(Klug in Burmeister, 1835)	cocopache	si		mestizo	alimento	nd	Zapotitlan	observación fuera de su hábitat	Rangel-Landa este estudio	Rangel-Landa este estudio
Mammalia	Artiodactyla	Tayassuidae	Pecari	tacaju		Linnaeus, 1758	jabalí	si	Ucúchí cajndù	ixcateco	alimento, mascota	extracción y cuidaos en cautiverio	Santa María Ixcatlán	registro fotográfico, registro bibliográfico	Rangel-Landa, S., S.E. Smith-Aguilar, E. Rivera-Lozoya, M.W. Swanton, A. Casas, L. Solís, A. Pérez y C. Villaseñor. 2016. Patrimonio biocultural ixcateco. Universidad Nacional Autónoma de México. México.	98
Mammalia	Carnivora	Canidae	Canis	latrans		Say 1823	coyote	si	Uxachà	ixcateco	medicinal, ornamental, ceremonial, amuleto	se caza	Santa María Ixcatlán	registro fotográfico, registro bibliográfico	Rangel-Landa este estudio	Rangel-Landa este estudio
Mammalia	Lagomorpha	Leporidae	Sylvilagus	sp.		Gray, 1987	conejo	si	Ux’átse	ixcateco	alimento	se caza	Santa María Ixcatlán	registro fotográfico, registro bibliográfico	Rangel-Landa este estudio	Rangel-Landa este estudio
Mammalia	Carnivora	Mephitidae	Conepatus	leuconotus		(Lichtenstein, 1832)	zorrillo	si		ixcateco	ornamental	se caza	Santa María Ixcatlán	directa fuera de su hábitat	Rangel-Landa este estudio	Rangel-Landa este estudio
Actinopterygii	Cyprinodontiformes	Poeciliidae	nd	nd		Bonaparte, 1831	pescadito	si		mestizo	Lúdico	nd	San Luis Atolotitlán	registro fotográfico	Rangel-Landa este estudio	Rangel-Landa este estudio
Actinopterygii	Cyprinodontiformes	Poeciliidae	nd	nd		Bonaparte, 1831	pescadito	si		ixcateco	Lúdico	nd	Santa María Ixcatlán	registro fotográfico	Rangel-Landa este estudio	Rangel-Landa este estudio
Insecta	Coleoptera	Tenebrionidae	Eleodes	sp.		Eschscholtz, 1829	Capichi	si	Uchiñù	ixcateco	medicinal	nd	Santa María Ixcatlán	registro bibliográfico	Rangel-Landa, S., S.E. Smith-Aguilar, E. Rivera-Lozoya, M.W. Swanton, A. Casas, L. Solís, A. Pérez y C. Villaseñor. 2016. Patrimonio biocultural ixcateco. Universidad Nacional Autónoma de México. México.	98
Aves	Piciformes	Picidae	Melanerpes	hypopolius		(Wagler, 1829)	Chiquitón	si	Undyuxe tsecúx’a yà	ixcateco	alimento	se caza	Santa María Ixcatlán	registro bibliográfico	Rangel-Landa, S., S.E. Smith-Aguilar, E. Rivera-Lozoya, M.W. Swanton, A. Casas, L. Solís, A. Pérez y C. Villaseñor. 2016. Patrimonio biocultural ixcateco. Universidad Nacional Autónoma de México. México.	98
Aves	Cuculiformes	Cuculidae	Geococcyx	velox		(Wagner, 1836)	Correcaminos	si	Utyurá	ixcateco	anunciador	avistamiento	Santa María Ixcatlán	registro bibliográfico	Rangel-Landa, S., S.E. Smith-Aguilar, E. Rivera-Lozoya, M.W. Swanton, A. Casas, L. Solís, A. Pérez y C. Villaseñor. 2016. Patrimonio biocultural ixcateco. Universidad Nacional Autónoma de México. México.	98
Aves	Passeriformes	Troglodytidae	Campylorhynchus	jocosus		P. L. Sclater, 1860	Saltapared	si	Undyuxe chuma	ixcateco	anunciador	avistamiento	Santa María Ixcatlán	registro bibliográfico	Rangel-Landa, S., S.E. Smith-Aguilar, E. Rivera-Lozoya, M.W. Swanton, A. Casas, L. Solís, A. Pérez y C. Villaseñor. 2016. Patrimonio biocultural ixcateco. Universidad Nacional Autónoma de México. México.	98
Mammalia	Carnivora	Procyonidae	Nasua	narica		Linnaeus, 1766	Tejón	si	Urrate	ixcateco	alimento	se caza	Santa María Ixcatlán	registro bibliográfico	Rangel-Landa, S., S.E. Smith-Aguilar, E. Rivera-Lozoya, M.W. Swanton, A. Casas, L. Solís, A. Pérez y C. Villaseñor. 2016. Patrimonio biocultural ixcateco. Universidad Nacional Autónoma de México. México.	98
Mammalia	Rodentia	Sciuridae	Sciurus	aureogaster		F. Cuvier 1829	Ardilla	si	Utyújñu	ixcateco	alimento	se caza	Santa María Ixcatlán	registro bibliográfico	Rangel-Landa, S., S.E. Smith-Aguilar, E. Rivera-Lozoya, M.W. Swanton, A. Casas, L. Solís, A. Pérez y C. Villaseñor. 2016. Patrimonio biocultural ixcateco. Universidad Nacional Autónoma de México. México.	98
Aves	Psittaciformes	Psittacidae	Ara	militaris		(Linnaeus, 1766)	guacamaya	si	Uguacamáyá	ixcateco	lúdico	observación	Santa María Ixcatlán	registro bibliográfico y fotográfico	Rangel-Landa, S., S.E. Smith-Aguilar, E. Rivera-Lozoya, M.W. Swanton, A. Casas, L. Solís, A. Pérez y C. Villaseñor. 2016. Patrimonio biocultural ixcateco. Universidad Nacional Autónoma de México. México.	98
Aves	Passeriformes	Tyrannidae	Pyrocephalus	rubinus		(Boddaert, 1783)	Venturilla	si	Utyucu rríyè	ixcateco	anunciador	avistamiento	Santa María Ixcatlán	registro bibliográfico y fotográfico	Rangel-Landa, S., S.E. Smith-Aguilar, E. Rivera-Lozoya, M.W. Swanton, A. Casas, L. Solís, A. Pérez y C. Villaseñor. 2016. Patrimonio biocultural ixcateco. Universidad Nacional Autónoma de México. México.	98
Mammalia	Carnivora	Canidae	Urocyon	cinereoargenteus		(Schreber, 1775)	Zorra	si	Urradindyà	ixcateco	anunciador	nd	Santa María Ixcatlán	registro bibliográfico	Rangel-Landa, S., S.E. Smith-Aguilar, E. Rivera-Lozoya, M.W. Swanton, A. Casas, L. Solís, A. Pérez y C. Villaseñor. 2016. Patrimonio biocultural ixcateco. Universidad Nacional Autónoma de México. México.	98
Insecta	Lepidoptera	Pieridae	Eucheira	socialis		Westwood, 1834	ranucú	si	Úrranúcú	ixcateco	alimento	recolección	Santa María Ixcatlán	registro bibliográfico	Rangel-Landa este estudio	Rangel-Landa este estudio
Insecta	Coleoptera		Posiblemente sea Rhynchophorus palmarum	sea		Linnaeus 1758	gusanito de palmón	si		ixcateco	alimento	extracción	Santa María Ixcatlán	registro en encuestas/entrevistas de documentación etnobotánica, registro fotográfico	Rangel-Landa este estudio	Rangel-Landa este estudio
Insecta	Coleoptera	Dryophthoridae	Scyphophorus	acupunctatus		Gyllenhal, 1838	picudo	si		ixcateco			Santa María Ixcatlán	registro en encuestas/entrevistas de documentación etnobotánica, registro fotográfico	Rangel-Landa este estudio	Rangel-Landa este estudio
Insecta			nd	nd			gusanito de encino amarillo	si		ixcateco	alimento	extracción	Santa María Ixcatlán	registro en encuestas/entrevistas de documentación etnobotánica	Rangel-Landa este estudio	Rangel-Landa este estudio
Insecta	Hymenoptera	Formicidae	Myrmecocystus	sp.		Wesmael, 1838	botija	si		ixcateco	alimento	extracción	Santa María Ixcatlán	registro en encuestas/entrevistas de documentación etnobotánica	Rangel-Landa este estudio	Rangel-Landa este estudio
Insecta	Hemiptera		nd	nd		Linnaeus 1758	Texcas	si		mestizo posibles origenes popolocas	alimento	extracción	Tehuacán	entrevista informal	Rangel-Landa este estudio	Rangel-Landa este estudio
Insecta	Hemiptera		nd	nd		Linnaeus 1758	Teshcal	si		mestizo de origenes popolocas	alimento	extracción	Tehuacán	entrevista informal	Rangel-Landa este estudio	Rangel-Landa este estudio
Insecta	Hymenoptera	Formicidae	Atta	mexicana		Smith 1858	arriera	si		mestizo posibles origenes popolocas	Abono	relocación de hormiguero, extracción de arena y materia orgánica del hormiguero	Caltepec	entrevista informal	Rangel-Landa este estudio	Rangel-Landa este estudio
Mammalia	Carnivora	Canidae	Urocyon	cinereoargenteus		(Schreber, 1775)	zorra	si		mestizo posibles origenes popolocas	ornamental	captura	Tehuacán	Observación y entrevista informal	Rangel-Landa este estudio	Rangel-Landa este estudio
Mammalia	Carnivora	Procyonidae	Bassariscus	astutus		(Lichtenstein, 1830)	cacomixtle	si		mestizo posibles origenes popolocas	ornamental	captura	Tehuacán	Observación y entrevista informal	Rangel-Landa este estudio	Rangel-Landa este estudio
Aves	Strigiformes		nd	nd			buho	si		mestizo posibles origenes popolocas	ornamental	captura	Tehuacán	Observación y entrevista informal	Rangel-Landa este estudio	Rangel-Landa este estudio
Aves	Falconiformes	Falconidae	Falco	sp.		(Wagner, 1836)	halcón	si		mestizo posibles origenes popolocas	ornamental	captura	Tehuacán	Observación y entrevista informal	Rangel-Landa este estudio	Rangel-Landa este estudio
Insecta	Lepidoptera	Saturniidae	Paradirphia	sp.			cuchamá	si		mestizo posibles origenes popolocas	alimento	extracción	Zapotitlán	Observación	Rangel-Landa este estudio	Rangel-Landa este estudio
Insecta	Lepidoptera	Saturnidae	Arsenura	sp.		Duncan, 1841	pochocuil	si		mestizo posibles origenes popolocas	alimento	extracción	Zapotitlán	Observación	Rangel-Landa este estudio	Rangel-Landa este estudio
Mammalia	Didelphimorphia	Didelphidae	Didelphis	marsupialis		Linnaeus, 1758		si	nrofe/tlacuatzy	mazateco/nahua	alimento	nd	Santa María Chilchotla	registro bibliográfico (trabajo realizado con tecnicas de entrevista semiestructurada e identificación de estímulos visuales)	Galindo, A., Rosas, C. , Vázquez, V., Alcántara, J. y Bravo, G. 2017. Uso de mamíferos silvestres por nahuas y mazatecos. CONABIO. Biodiversitas,134:6-11	101
Mammalia	Didelphimorphia	Didelphidae	Didelphis	viriginiana		Kerr, 1792		si	nrofi chjoba/ tlacuatzy	mazateco/nahua	alimento	nd	Santa María Chilchotla	registro bibliográfico (trabajo realizado con tecnicas de entrevista semiestructurada e identificación de estímulos visuales)	Galindo, A., Rosas, C. , Vázquez, V., Alcántara, J. y Bravo, G. 2017. Uso de mamíferos silvestres por nahuas y mazatecos. CONABIO. Biodiversitas,134:6-12	101
Mammalia	Cingulata	Dasypodinae	Dasypus	novemcinctus		Linnaeus, 1758		si	cho´a/ ayotochi	mazateco/nahua	alimento, venta, ornato, herramienta	nd	Santa María Chilchotla	registro bibliográfico (trabajo realizado con tecnicas de entrevista semiestructurada e identificación de estímulos visuales)	Galindo, A., Rosas, C. , Vázquez, V., Alcántara, J. y Bravo, G. 2017. Uso de mamíferos silvestres por nahuas y mazatecos. CONABIO. Biodiversitas,134:6-14	101
Mammalia	Pilosa	Myrmecophagidae	Tamandua	mexicana		(Saussure, 1860)		si	cho gitza/ nekchichi	mazateco/nahua	alimento, magico-religioso	nd	Santa María Chilchotla	registro bibliográfico (trabajo realizado con tecnicas de entrevista semiestructurada e identificación de estímulos visuales)	Galindo, A., Rosas, C. , Vázquez, V., Alcántara, J. y Bravo, G. 2017. Uso de mamíferos silvestres por nahuas y mazatecos. CONABIO. Biodiversitas,134:6-15	101
Mammalia	Primates	Atelidae	Ateles	geoffroyi		Kuhl, 1820	mono araña	si	koni shuta/ osho	mazateco/nahua	alimento, medicinal	nd	Santa María Chilchotla	registro bibliográfico (trabajo realizado con tecnicas de entrevista semiestructurada e identificación de estímulos visuales)	Galindo, A., Rosas, C. , Vázquez, V., Alcántara, J. y Bravo, G. 2017. Uso de mamíferos silvestres por nahuas y mazatecos. CONABIO. Biodiversitas,134:6-16	101
Mammalia	Rodentia	Sciuridae	Sciurus	aureogaster		F. Cuvier 1829		si	chájnó/ moto, xochimoto	mazateco/nahua	alimento, ornato	nd	Santa María Chilchotla	registro bibliográfico (trabajo realizado con tecnicas de entrevista semiestructurada e identificación de estímulos visuales)	Galindo, A., Rosas, C. , Vázquez, V., Alcántara, J. y Bravo, G. 2017. Uso de mamíferos silvestres por nahuas y mazatecos. CONABIO. Biodiversitas,134:6-17	101
Mammalia	Rodentia	Geomyidae	Orthogeomys	spp		Merriam, 1895		si	nijyo ji n´de/ tlaltuza	mazateco/nahua	alimento	nd	Santa María Chilchotla	registro bibliográfico (trabajo realizado con tecnicas de entrevista semiestructurada e identificación de estímulos visuales)	Galindo, A., Rosas, C. , Vázquez, V., Alcántara, J. y Bravo, G. 2017. Uso de mamíferos silvestres por nahuas y mazatecos. CONABIO. Biodiversitas,134:6-18	101
Mammalia	Rodentia	Erethizontidae	Sphiggurus	mexicanus		(Kerr, 1792)		si	choño/ viztlacuatzy	mazateco/nahua	alimento, medicinal	nd	Santa María Chilchotla	registro bibliográfico (trabajo realizado con tecnicas de entrevista semiestructurada e identificación de estímulos visuales)	Galindo, A., Rosas, C. , Vázquez, V., Alcántara, J. y Bravo, G. 2017. Uso de mamíferos silvestres por nahuas y mazatecos. CONABIO. Biodiversitas,134:6-19	101
Mammalia	Rodentia	Hystricomorpha	Dasyprocta	mexicana		Saussure, 1860		si	tsanga/Cogtuza	mazateco/nahua	alimento, venta	nd	Santa María Chilchotla	registro bibliográfico (trabajo realizado con tecnicas de entrevista semiestructurada e identificación de estímulos visuales)	Galindo, A., Rosas, C. , Vázquez, V., Alcántara, J. y Bravo, G. 2017. Uso de mamíferos silvestres por nahuas y mazatecos. CONABIO. Biodiversitas,134:6-20	101
Mammalia	Rodentia	Cuniculidae	Cuniculus	paca		Linnaeus, 1766		si	ni´yo jña chan/ tecamogo, tepezcuintle	mazateco/nahua	alimento, venta	nd	Santa María Chilchotla	registro bibliográfico (trabajo realizado con tecnicas de entrevista semiestructurada e identificación de estímulos visuales)	Galindo, A., Rosas, C. , Vázquez, V., Alcántara, J. y Bravo, G. 2017. Uso de mamíferos silvestres por nahuas y mazatecos. CONABIO. Biodiversitas,134:6-21	101
Mammalia	Lagomorpha	Leporidae	Sylvilagus	brasiliensis		(Linnaeus, 1758)		si	natsé/tocepetl, tlacotochi	mazateco/nahua	alimento, ornato	cautiverio	Santa María Chilchotla	registro bibliográfico (trabajo realizado con tecnicas de entrevista semiestructurada e identificación de estímulos visuales)	Galindo, A., Rosas, C. , Vázquez, V., Alcántara, J. y Bravo, G. 2017. Uso de mamíferos silvestres por nahuas y mazatecos. CONABIO. Biodiversitas,134:6-22	101
Mammalia	Carnivora	Felidae	Leopardus	pardalis		(Linnaeus, 1758)		si	xa chito/ ocelotl	mazateco/nahua	alimento, venta, magico- religioso	nd	Santa María Chilchotla	registro bibliográfico (trabajo realizado con tecnicas de entrevista semiestructurada e identificación de estímulos visuales)	Galindo, A., Rosas, C. , Vázquez, V., Alcántara, J. y Bravo, G. 2017. Uso de mamíferos silvestres por nahuas y mazatecos. CONABIO. Biodiversitas,134:6-23	101
Mammalia	Carnivora	Felidae	Leopardus	wiedii		(Schinz, 1821)		si	xa vi	mazateco	alimento, venta	nd	Santa María Chilchotla	registro bibliográfico (trabajo realizado con tecnicas de entrevista semiestructurada e identificación de estímulos visuales)	Galindo, A., Rosas, C. , Vázquez, V., Alcántara, J. y Bravo, G. 2017. Uso de mamíferos silvestres por nahuas y mazatecos. CONABIO. Biodiversitas,134:6-24	101
Mammalia	Carnivora	Mephitidae	Conepatus	semistriatus		(Boddaert, 1785)		si	xikjá/ tepatl	mazateco/nahua	alimento, medicinal	nd	Santa María Chilchotla	registro bibliográfico (trabajo realizado con tecnicas de entrevista semiestructurada e identificación de estímulos visuales)	Galindo, A., Rosas, C. , Vázquez, V., Alcántara, J. y Bravo, G. 2017. Uso de mamíferos silvestres por nahuas y mazatecos. CONABIO. Biodiversitas,134:6-30	101
Mammalia	Rodentia	Hystricomorpha	Bassariscus	sumichrasti		(Saussure, 1860)		si	piyo/ bianche, biok	mazateco/nahua	alimento	nd	Santa María Chilchotla	registro bibliográfico (trabajo realizado con tecnicas de entrevista semiestructurada e identificación de estímulos visuales)	Galindo, A., Rosas, C. , Vázquez, V., Alcántara, J. y Bravo, G. 2017. Uso de mamíferos silvestres por nahuas y mazatecos. CONABIO. Biodiversitas,134:6-31	101
Mammalia	Carnivora	Procyonidae	Nasua	narica		Linnaeus, 1766		si	tza/ pezotl	mazateco/nahua	alimento, venta, ornato	caceria	Santa María Chilchotla	registro bibliográfico (trabajo realizado con tecnicas de entrevista semiestructurada e identificación de estímulos visuales)	Galindo, A., Rosas, C. , Vázquez, V., Alcántara, J. y Bravo, G. 2017. Uso de mamíferos silvestres por nahuas y mazatecos. CONABIO. Biodiversitas,134:6-32	101
Mammalia	Carnivora	Procyonidae	Potos	flavus		(Schreber, 1774)		si	koni tjen/ niotle	mazateco/nahua	alimento	nd	Santa María Chilchotla	registro bibliográfico (trabajo realizado con tecnicas de entrevista semiestructurada e identificación de estímulos visuales)	Galindo, A., Rosas, C. , Vázquez, V., Alcántara, J. y Bravo, G. 2017. Uso de mamíferos silvestres por nahuas y mazatecos. CONABIO. Biodiversitas,134:6-33	101
Mammalia	Carnivora	Procyonidae	Procyon	lotor		Linnaeus, 1758		si	scajo/ mapache	mazateco/nahua	alimento, venta, ornato	uso de veneno	Santa María Chilchotla	registro bibliográfico (trabajo realizado con tecnicas de entrevista semiestructurada e identificación de estímulos visuales)	Galindo, A., Rosas, C. , Vázquez, V., Alcántara, J. y Bravo, G. 2017. Uso de mamíferos silvestres por nahuas y mazatecos. CONABIO. Biodiversitas,134:6-34	101
Mammalia	Artiodactyla	Tayassuidae	Pecari	tajacu		Linnaeus, 1758		si	chinga jña / oyometl	mazateco/nahua	alimento, venta, ornato	caceria	Santa María Chilchotla	registro bibliográfico (trabajo realizado con tecnicas de entrevista semiestructurada e identificación de estímulos visuales)	Galindo, A., Rosas, C. , Vázquez, V., Alcántara, J. y Bravo, G. 2017. Uso de mamíferos silvestres por nahuas y mazatecos. CONABIO. Biodiversitas,134:6-35	101
Mammalia	Artiodactyla	Cervidae	Mazama	temama		Kerr, 1792		si	naxin´ni / mazatl	mazateco/nahua	alimento, venta, ornato, herramienta		Santa María Chilchotla	registro bibliográfico (trabajo realizado con tecnicas de entrevista semiestructurada e identificación de estímulos visuales)	Galindo, A., Rosas, C. , Vázquez, V., Alcántara, J. y Bravo, G. 2017. Uso de mamíferos silvestres por nahuas y mazatecos. CONABIO. Biodiversitas,134:6-36	101
Mammalia	Rodentia	Sciuridae	Sciurus	spp.		Linnaeus, 1758	Ardilla	si	moto	nahuatl	alimento,ornato, mascota	Caceria con rifle, perros, palos, cautiverio sin crianza	Coyomeapan	Mencion en entrevista semiestructurada, observacion de ejemplares en taxidermia, identificacion de fotografias	Zarazua M.y Chavez M. este estudio	Zarazua M.y Chavez M. este estudio
Mammalia	Cingulata	Dasypodidae	Dasypus	novemcinctus		Linnaeus, 1758	Armadillo	si	ayotochi	nahuatl	alimento,ornato,herramienta,medicinal	caceria con rifle o perros	Coyomeapan	Mencion en entrevista semiestructurada, observacion de ejemplares en taxidermia, identificacion de fotografias	Zarazua M.y Chavez M. este estudio	Zarazua M.y Chavez M. este estudio
Mammalia	Carnivora	Procyonidae	Potos	flavus		(Schreber, 1774)	martucha	si	bjiok	nahuatl	alimento, ornamental, señal de tiempo	caceria, cautiverio sin crianza	Coyomeapan	Mencion en entrevista semiestructurada, identificacion de fotografias	Zarazua M.y Chavez M. este estudio	Zarazua M.y Chavez M. este estudio
Reptilia	Squamata	Viperidae	Crotalus	spp.		Linnaeus, 1858	cascabel	si	Tekuankoatl	nahuatl	ludico, medicinal	captura con botella	Coyomeapan	mencion en entrevista semiestructurada, observacion de ejemplares en aguardiente, identificacion de fotografia	Zarazua M.y Chavez M. este estudio	Zarazua M.y Chavez M. este estudio
Insecta	Lepidoptera	Hepialidae	Phassus	sp.		Walker 1856		si	Chajchamohuili, chajchamá	nahuatl	alimento, medicina	colecta con agua	Coyomeapan	mencion en entrevista semiestructurada, observacion directa en vida libre y la practica de recoleccion	Zarazua M.y Chavez M. este estudio	Zarazua M.y Chavez M. este estudio
Aves	Apodiformes	Trochilidae	nd	nd		Vigors, 1825	chuparrosa	si	mitziki, witziki	nahuatl	medicinal	caceria con resorte	Coyomeapan	mencion en entrevista semiestructurada, identificacion de fotografias y ejemplares en vida libre	Zarazua M.y Chavez M. este estudio	Zarazua M.y Chavez M. este estudio
Mammalia	Lagomorpha	Leporidae	Sylvilagus	sp.		Gray, 1987	conejo	si	tochi	nahuatl	alimento, ornamental, mascota, amuleto	caceria con rifle o perros, cautiverio sin crianza, captura con la mano	Coyomeapan	mencion en entrevista semiestructurada, observacion de ejemplares en cautiverio, identificacion de fotografias	Zarazua M.y Chavez M. este estudio	Zarazua M.y Chavez M. este estudio
Reptilia	Squamata	Elapidae	Micrurus	sp.		Wagler, 1824	coralillo	si	eskowatl, eskuatl	nahuatl	medicina	captura con botella	Coyomeapan	mencion en entrevista semiestructurada, observacion de ejemplares en aguardiente, identificacion de fotografia	Zarazua M.y Chavez M. este estudio	Zarazua M.y Chavez M. este estudio
Mammalia	Carnivora	Canidae	Canis	latrans		Say 1823	coyote	si	koyotl	nahuatl	medicina	caceria, trampeo	Coyomeapan	Mencion en entrevista semiestructurada, identificacion de fotografias	Zarazua M.y Chavez M. este estudio	Zarazua M.y Chavez M. este estudio
Aves	Galliformes	Phasianidae	nd	nd		Horsfield,1821	faisan	si		nahuatl	señal de tiempo, alimento	caceria, trampeo	Coyomeapan	Mencion en entrevista semiestructurada, identificacion de fotografias	Zarazua M.y Chavez M. este estudio	Zarazua M.y Chavez M. este estudio
Mammalia	Artiodactyla	Tayassuidae	Pecari	tajacu		Linnaeus, 1758	jabali, jabalin	si	tepekochi	nahuatl	Alimento, medicina	caceria, intento de cautiverio	Coyomeapan	Mencion en entrevista semiestructurada, identificacion de fotografias	Zarazua M.y Chavez M. este estudio	Zarazua M.y Chavez M. este estudio
Mammalia	Rodentia	Hystricomorpha	Dasyprocta	mexicana		Saussure, 1860	cerete	si	kuowtusa, kuajkuachi	nahuatl	Alimento	caceria, cautiverio sin crianza	Coyomeapan	Mencion en entrevista semiestructurada, identificacion de fotografias	Zarazua M.y Chavez M. este estudio	Zarazua M.y Chavez M. este estudio
Aves	Galliformes	Odontophoridae	koyotcho			Gould, 1844		si	kayojcho	nahuatl	Alimento, señal de t	caceria, trampeo	Coyomeapan	Mencion en entrevista semiestructurada, identificacion de fotografias	Zarazua M.y Chavez M. este estudio	Zarazua M.y Chavez M. este estudio
Mammalia	Carnivora	Procyonidae	Procyon	lotor		Linnaeus, 1758	mapache	si	mapachi	nahuatl	Alimento, ornamental	caceria con rifle y perros, cautiverio sin crianza	Coyomeapan	Mencion en entrevista semiestructurada, observacion de pieles, identificacion de fotografias	Zarazua M.y Chavez M. este estudio	Zarazua M.y Chavez M. este estudio
Insecta	Hymenoptera	Apidae	Meliponini			Leach, 1815	colmena	si	serakuili	nahuatl	miel, medicina	colecta de miel	Coyomeapan	Mencion en entrevista semiestructurada, observacion directa en vida libre	Zarazua M.y Chavez M. este estudio	Zarazua M.y Chavez M. este estudio
Reptilia	Squamata	Viperidae	Ophryacus	sp.		Cope, 1887	víbora de orejas	si	Agaskoatl	nahuatl	medicina	captura con botella	Coyomeapan	Mencion en entrevista semiestructurada, observacion de ejemplares en aguardiente, identificacion de fotografias	Zarazua M.y Chavez M. este estudio	Zarazua M.y Chavez M. este estudio
Aves	Columbiformes	Columbidae	nd	nd		Leach, 1820	paloma	si	palomax	nahuatl	Alimento	caceria	Coyomeapan	Mencion en entrevista semiestructurada, identificacion de fotografias	Zarazua M.y Chavez M. este estudio	Zarazua M.y Chavez M. este estudio
Insecta	Lepidoptera	Saturnidae	Anisota			Hübner, 1820		si	Poxocuile	nahuatl	Alimento	nd	Coyomeapan	Identificacion de individuos en vida libre	Zarazua M.y Chavez M. este estudio	Zarazua M.y Chavez M. este estudio
Insecta	Lepidoptera	Saturnidae	Arsenura	aff. Armida		Duncan, 1841		si	Cuetla, poxochuile	nahuatl	Alimento	colecta y semicultivo	Coyomeapan	Mencion en entrevista semiestructurada, observacion de individuos bajo cuidado humano y cocinados en platillos	Zarazua M.y Chavez M. este estudio	Zarazua M.y Chavez M. este estudio
Insecta	Lepidoptera	Saturnidae	Arsenura	sp.		Duncan, 1841		si	Cuetla, poxochuile	nahuatl	Alimento	colecta	Coyomeapan	Mencion en entrevista semiestructurada, observacion de venta de individuos en el mercado y cocinados en platillos	Zarazua M.y Chavez M. este estudio	Zarazua M.y Chavez M. este estudio
Mammalia	Rodentia	Erethizontidae	Sphiggurus	mexicanus		(Kerr, 1792)		si	bitztlacua	nahuatl	medicina	caceria	Coyomeapan	Mencion en entrevista semiestructurada, observacion de pieles y puas	Zarazua M.y Chavez M. este estudio	Zarazua M.y Chavez M. este estudio
amphibia	Anoura		nd	nd		Gray, 1838	rana	si	kalatl	nahuatl	señal de tiempo	nd	Coyomeapan	mencion en entrevista semiestructurada, identificacion de fotografias y ejemplares en vida libre	Zarazua M.y Chavez M. este estudio	Zarazua M.y Chavez M. este estudio
Mammalia	Carnivora	Procyonidae	Nasua	narica		Linnaeus, 1766	tejon	si	pesojtli	nahuatl	Alimento	caceria	Coyomeapan	Mencion en entrevista semiestructurada, identificacion de fotografias	Zarazua M.y Chavez M. este estudio	Zarazua M.y Chavez M. este estudio
Mammalia	Rodentia	Cuniculidae	Cuniculus	paca		Linnaeus, 1766	tepezcuintle	si	tepetlzcuintli	nahuatl	Alimento	caceria con rifle, caceria con uso de cebos (bellotas del encino), caceria en solo	Coyomeapan	Mencion en entrevista semiestructurada, observacion de craneos, identificacion de fotografias	Zarazua M.y Chavez M. este estudio	Zarazua M.y Chavez M. este estudio
Mammalia	Carnivora	Felidae	nd	nd		Fischer de Waldheim, 1817	tigrillo	si	tehuani	nahuatl	alimento, piel	caceria	Coyomeapan	Mencion en entrevista semiestructurada, identificacion de fotografias	Zarazua M.y Chavez M. este estudio	Zarazua M.y Chavez M. este estudio
Mammalia	Didelphimorphia	Didelphidae	Didelphis	spp.		Linnaeus, 1758	tlacuache	si	tlakua	nahuatl	Alimento, medicina	caceria	Coyomeapan	Mencion en entrevista semiestructurada, observacion de colas conservadas para uso medicinal, identificacion de fotografias	Zarazua M.y Chavez M. este estudio	Zarazua M.y Chavez M. este estudio
Mammalia	Rodentia	Geomidae	Orthogeomys	sp.		Merriam, 1895	tuza	si	tuza	nahuatl	medicina	trampeo, caceria	Coyomeapan	Mencion en entrevista semiestructurada, observacion de restos, identificacion de fotografias	Zarazua M.y Chavez M. este estudio	Zarazua M.y Chavez M. este estudio
Mammalia	Artiodactyla	Cervidae	Odocoileus	virginianus		Zimmermann, 1780	venado	si	masatl	nahuatl	adorno, alimento	caceria en pequeño grupo, captura de juveniles	Coyomeapan	Mencion en entrevista semiestructurada, identificacion de fotografias	Zarazua M.y Chavez M. este estudio	Zarazua M.y Chavez M. este estudio
Mammalia	Artiodactyla	Cervidae	Mazama	temama		Kerr, 1792	venado temazate	si	Tematzate, tematzi	nahuatl	Alimento, medicina, ornato	caceria en pequeño grupo, con perros, cautiverio	Coyomeapan	Mencion en entrevista semiestructurada, observacion de pieles, craneos, trofeos y otras partes del cuerpo conservadas	Zarazua M.y Chavez M. este estudio	Zarazua M.y Chavez M. este estudio
Insecta	Hymenoptera	Vespidae	nd	nd		Leach, 1815		si	polonxocos	nahuatl	Alimento	recoleccion	Coyomeapan	Observacion de venta en mercado	Zarazua M.y Chavez M. este estudio	Zarazua M.y Chavez M. este estudio
Insecta	Hymenoptera		nd	nd			Abejas	si		Ixcateco	Alimento	recolección	Sta. María Ixcatlán	Mención en ejercicio de estímulos visuales (pedazos de panal que recolectó el entrevistado)	Smith este estudio	Smith este estudio
Insecta	Orthoptera		nd	nd		Latreille, 1793	Chapulín	si	Uchatiu	Ixcateco	Alimento	recolección	Sta. María Ixcatlán	Mención en ejercicio de estímulos visuales (se le mostró un inidivuo encontrado en el monte)	Smith este estudio	Smith este estudio
Insecta	Coleoptera	Tenebrionidae	Eleodes	sp.		Eschscholtz, 1829	Capiche	si		Ixcateco	Medicinal	nd	Sta. María Ixcatlán	Mención en ejercicio de estímulos visuales (se le mostró un ejemplar en alcohol).	Smith este estudio	Smith este estudio
Insecta	Hymenoptera	Vespidae	nd	nd		Leach, 1815	Avispa negra	si		Ixcateco	Alimento	nd	Sta. María Ixcatlán	Mención al preguntar sobre abejas que producen miel	Smith este estudio	Smith este estudio
Insecta	Hymenoptera		nd	nd			Panal de tierra	si		Ixcateco	Alimento	nd	Sta. María Ixcatlán	Mención al preguntar sobre abejas que producen miel	Smith este estudio	Smith este estudio
Insecta	Hymenoptera	Vespidae	Brachygastra	sp.		Perty, 1833	Mimeagua	si		Ixcateco	Alimento	nd	Sta. María Ixcatlán	Mención al preguntar sobre abejas que producen miel	Smith este estudio	Smith este estudio
Mammalia	Carnivora	Procyonidae	Nasua	narica		Linneaus, 1766	Tejón	si		Ixcateco	Alimento	cacería	Sta. María Ixcatlán	Mención en ejercicio de estímulos visuales (se le preguntó al encontrar un esqueleto de tejón en el monte)	Smith este estudio	Smith este estudio
Mammalia	Lagomorpha	Leporidae	Sylvilagus	robustus		Bayley, 1905	Conejo	si		Ixcateco	Alimento	cacería	Sta. María Ixcatlán	Mención en ejercicio de estímulos visuales (foto)	Smith este estudio	Smith este estudio
Mammalia	Rodentia	Sciuridae	Sciurus	aureogaster		F. Cuvier 1829	Ardilla	si		Ixcateco	Alimento	cacería	Sta. María Ixcatlán	Mención en ejercicio de estímulos visuales (colas de ardilla, cazadas por el entrevistado)	Smith este estudio	Smith este estudio
Mammalia	Artiodactyla	Cervidae	Odocoileus	virginianus		Zimmerman, 1780	Venado	si	Ushcangdu	Ixcateco	Alimento y herramienta	cacería	Sta. María Ixcatlán	Mención en ejercicio de estímulos visuales (se le mostró el asta de un venado)	Smith este estudio	Smith este estudio
Mammalia	Cingulata	Dasypodidae	Dasypus	novemcinctus		Linnaeus, 1758	Armadillo	si		Ixcateco	Medicinal	nd	Sta. María Ixcatlán	Mención en ejercicio de estímulos visuales (se le mostró una piel encontrada en el monte)	Smith este estudio	Smith este estudio
