# Supplementary material for: Use and management of wild fauna by people of the Tehuacán-Cuicatlán Valley and surrounding areas, Mexico
Source: J Ethnobiol Ethnomed. 2020 Jan 28;16:4. doi: 10.1186/s13002-020-0354-8 (PMC6986097; doi:10.1186/s13002-020-0354-8)
Supplement: Supplementary file 5 — Additional file 5.. List of animals present in the Tehuacan-Cuicatlan area and surrounding regions, but with use reports in other regions of Mesoamerica. Tabular data with taxonomic information of animals to species level and references. Each line is a species and at least one reference of its presence within the study area in the TCV, and one reference of its use in other regions of Mesoamerica. [file 13002_2020_354_MOESM5_ESM.xls]

## Sheet: Hoja1
clase	orden	Family	Genus	species	Authority	Information on use in the TCV	Information on use out of the TCV	Reference of presence in TCV	Reference olf presence in the TCV	referencia uso/manejo	Reference on use/management as indicated in this work
aves	Galliformes	Cracidae	Penelope	purparescens	Wagler, 1830	No	si	González-García F., Pérez-Solano L.A, Ramírez-Bravo O.E., Mandujano S., Ramírez-Julián R., Reyes Macedo G.,Salazar-Torres J.M.,Guillén-Servent A. 2012.Localidades adicionales en la distribución geográfica de la pava cojolita (Penelope purpurascens) en Puebla y Oaxaca, México. HUITZIL Vol. 13, No. 1 (2012)	115	Retana Guiascón, O.G., R.A. Puc Gil y L.G. Martínez Pech. 2014. Uso de la fauna silvestre por comunidades mayas de Campeche, México: El caso de las aves. En: Vásquez–Dávila, M. A. (Ed.): Aves, personas y culturas. Estudios de Etno–ornitología 1. CONACYT/ ITVO/Carteles Editores/UTCH. Oaxaca, México. p. 35–46.	156
aves	Galliformes	Odontophoridae	Cyrtonyx	montezumae	(Vigors, 1830)	no	si	Arizmendi María del Coro y Valiente-Banuet Alfonso. 2006. Aves de la Reserva de la Biosfera Tehuacán-Cuicatlán. Universidad Nacional Autónoma de México. Comisión nacional para el conocimiento y uso de la biodiversidad. Fundación para la reserva de la biósfera Tehuacán-Cuicatlán.	113	De la Cruz Montesino, F., M.A. Vásquez–Dávila, M.P. Jerez Salas, E.A. Montaño Contreras y Y. Villegas Aparicio. 2014. Aves silvestres y domésticas de los chontales de San Andrés Tlahuilotepec, Distrito de Yautepec, Oaxaca, México. En: Vásquez– Dávila, M. A. (Ed.): Aves, personas y culturas. Estudios de Etno–ornitología 1. CONACYT/ITVO/Carteles Editores/UTCH. Oaxaca, México. p. 169-186.	140
aves	Falconiformes	Accipitridae	Buteogallus	anthracinus	(Deppe, 1830)	No	si	Arizmendi María del Coro y Valiente-Banuet Alfonso. 2006. Aves de la Reserva de la Biosfera Tehuacán-Cuicatlán. Universidad Nacional Autónoma de México. Comisión nacional para el conocimiento y uso de la biodiversidad. Fundación para la reserva de la biósfera Tehuacán-Cuicatlán.	113	Jaimes Yescas M.I., G. Gómez Álvarez, N. Pacheco Coronel y S.R. Reyes Gómez. 2014. Uso y manejo de la avifauna en San Miguel Tzinacapan, municipio de Cuetzalan del Progreso, Puebla, México. En: Vásquez–Dávila, M. A. (Ed.): Aves, personas y culturas. Estudios de Etno–ornitología 1. CONACYT/ITVO/Carteles Editores/UTCH. Oaxaca, México. p. 243-259.	149
aves	Falconiformes	Accipitridae	Buteo	nitidus	(Latham, 1790)	No	si	Arizmendi María del Coro y Valiente-Banuet Alfonso. 2006. Aves de la Reserva de la Biosfera Tehuacán-Cuicatlán. Universidad Nacional Autónoma de México. Comisión nacional para el conocimiento y uso de la biodiversidad. Fundación para la reserva de la biósfera Tehuacán-Cuicatlán.	113	Retana Guiascón, O.G., R.A. Puc Gil y L.G. Martínez Pech. 2014. Uso de la fauna silvestre por comunidades mayas de Campeche, México: El caso de las aves. En: Vásquez–Dávila, M. A. (Ed.): Aves, personas y culturas. Estudios de Etno–ornitología 1. CONACYT/ ITVO/Carteles Editores/UTCH. Oaxaca, México. p. 35–46.	156
aves	Falconiformes	Accipitridae	Buteo	nitidus	(Latham, 1790)	No	si	Arizmendi María del Coro y Valiente-Banuet Alfonso. 2006. Aves de la Reserva de la Biosfera Tehuacán-Cuicatlán. Universidad Nacional Autónoma de México. Comisión nacional para el conocimiento y uso de la biodiversidad. Fundación para la reserva de la biósfera Tehuacán-Cuicatlán.	113	Jaimes Yescas M.I., G. Gómez Álvarez, N. Pacheco Coronel y S.R. Reyes Gómez. 2014. Uso y manejo de la avifauna en San Miguel Tzinacapan, municipio de Cuetzalan del Progreso, Puebla, México. En: Vásquez–Dávila, M. A. (Ed.): Aves, personas y culturas. Estudios de Etno–ornitología 1. CONACYT/ITVO/Carteles Editores/UTCH. Oaxaca, México. p. 243-259.	149
aves	Falconiformes	Accipitridae	Buteo	nitidus	(Latham, 1790)	No	si	Arizmendi María del Coro y Valiente-Banuet Alfonso. 2006. Aves de la Reserva de la Biosfera Tehuacán-Cuicatlán. Universidad Nacional Autónoma de México. Comisión nacional para el conocimiento y uso de la biodiversidad. Fundación para la reserva de la biósfera Tehuacán-Cuicatlán.	113	Alarcón-Chaires P. Flora, Fauna y apropiación de la naturaleza en la región nahua de Michoacán. COINBIO, Proyecto de conservación de la biodiversidad en comunidades indígenas de los estados de Oaxaca, Michoacán y Guerrero, CIECO UNAM, Comunidad Indígena El Coire; 2005.	130
aves	Falconiformes	Falconidae	Herpetotheres	cachinnans	(Linnaeus, 1758)	No	si	Arizmendi María del Coro y Valiente-Banuet Alfonso. 2006. Aves de la Reserva de la Biosfera Tehuacán-Cuicatlán. Universidad Nacional Autónoma de México. Comisión nacional para el conocimiento y uso de la biodiversidad. Fundación para la reserva de la biósfera Tehuacán-Cuicatlán.	113	Retana Guiascón, O.G., R.A. Puc Gil y L.G. Martínez Pech. 2014. Uso de la fauna silvestre por comunidades mayas de Campeche, México: El caso de las aves. En: Vásquez–Dávila, M. A. (Ed.): Aves, personas y culturas. Estudios de Etno–ornitología 1. CONACYT/ ITVO/Carteles Editores/UTCH. Oaxaca, México. p. 35–46.	156
aves	Falconiformes	Falconidae	Herpetotheres	cachinnans	(Linnaeus, 1758)	No	si	Arizmendi María del Coro y Valiente-Banuet Alfonso. 2006. Aves de la Reserva de la Biosfera Tehuacán-Cuicatlán. Universidad Nacional Autónoma de México. Comisión nacional para el conocimiento y uso de la biodiversidad. Fundación para la reserva de la biósfera Tehuacán-Cuicatlán.	113	González Romo, C.E., H.A. Garza Torres, E. Padrón Serrano, R. Jiménez Ramírez y E. Berrones Benítez. 2014. Las aves de El Cielo: Etnobiología y observación de la naturaleza para su conservación en un área natural protegida de Tamaulipas, México. En: Vásquez–Dávila, M. A. (Ed.): Aves, personas y culturas. Estudios de Etno– ornitología 1. CONACYT/ ITVO/Carteles Editores/UTCH. Oaxaca, México. p. 261…	147
aves	Falconiformes	Falconidae	Herpetotheres	cachinnans	(Linnaeus, 1758)	No	si	Arizmendi María del Coro y Valiente-Banuet Alfonso. 2006. Aves de la Reserva de la Biosfera Tehuacán-Cuicatlán. Universidad Nacional Autónoma de México. Comisión nacional para el conocimiento y uso de la biodiversidad. Fundación para la reserva de la biósfera Tehuacán-Cuicatlán.	113	González Romo, C.E., H.A. Garza Torres, E. Padrón Serrano, R. Jiménez Ramírez y E. Berrones Benítez. 2014. Las aves de El Cielo: Etnobiología y observación de la naturaleza para su conservación en un área natural protegida de Tamaulipas, México. En: Vásquez–Dávila, M. A. (Ed.): Aves, personas y culturas. Estudios de Etno– ornitología 1. CONACYT/ ITVO/Carteles Editores/UTCH. Oaxaca, México. p. 261…	147
aves	Falconiformes	Falconidae	Herpetotheres	cachinnans	(Linnaeus, 1758)	No	si	Arizmendi María del Coro y Valiente-Banuet Alfonso. 2006. Aves de la Reserva de la Biosfera Tehuacán-Cuicatlán. Universidad Nacional Autónoma de México. Comisión nacional para el conocimiento y uso de la biodiversidad. Fundación para la reserva de la biósfera Tehuacán-Cuicatlán.	113	Alarcón-Chaires P. Flora, Fauna y apropiación de la naturaleza en la región nahua de Michoacán. COINBIO, Proyecto de conservación de la biodiversidad en comunidades indígenas de los estados de Oaxaca, Michoacán y Guerrero, CIECO UNAM, Comunidad Indígena El Coire; 2005.	130
aves	Falconiformes	Falconidae	Falco	sparverius	Linnaeus, 1758	No	si	Arizmendi María del Coro y Valiente-Banuet Alfonso. 2006. Aves de la Reserva de la Biosfera Tehuacán-Cuicatlán. Universidad Nacional Autónoma de México. Comisión nacional para el conocimiento y uso de la biodiversidad. Fundación para la reserva de la biósfera Tehuacán-Cuicatlán.	113	Zavala-Sánchez Z., Segura-Pacheco H., Ávila-Nájera D.M, Herrera-Castro N.D., Barrera-Catalán E. , Sarabia-Ruiz G. 2018.VALORACIÓN CULTURAL Y USO DE LA FAUNA SILVESTRE EN SAN VICENTE DE BENÍTEZ, GUERRERO, MÉXICO. Etnobiología 16 (3):78-92	162
aves	Falconiformes	Falconidae	Falco	sparverius	Linnaeus, 1758	No	si	Arizmendi María del Coro y Valiente-Banuet Alfonso. 2006. Aves de la Reserva de la Biosfera Tehuacán-Cuicatlán. Universidad Nacional Autónoma de México. Comisión nacional para el conocimiento y uso de la biodiversidad. Fundación para la reserva de la biósfera Tehuacán-Cuicatlán.	113	Roldán-Clarà B, Toledo V, Espejel I. The use of birds as pets in Mexico. Journal of Ethnobiology and Ethnomedicine.2017; 13:35.	72
aves	Falconiformes	Falconidae	Falco	sparverius	Linnaeus, 1758	No	si	Arizmendi María del Coro y Valiente-Banuet Alfonso. 2006. Aves de la Reserva de la Biosfera Tehuacán-Cuicatlán. Universidad Nacional Autónoma de México. Comisión nacional para el conocimiento y uso de la biodiversidad. Fundación para la reserva de la biósfera Tehuacán-Cuicatlán.	113	Alarcón-Chaires P. Flora, Fauna y apropiación de la naturaleza en la región nahua de Michoacán. COINBIO, Proyecto de conservación de la biodiversidad en comunidades indígenas de los estados de Oaxaca, Michoacán y Guerrero, CIECO UNAM, Comunidad Indígena El Coire; 2005.	130
aves	Columbiformes	Columbidae	Columba	livia	Gmelin, 1789	No	si	Arizmendi María del Coro y Valiente-Banuet Alfonso. 2006. Aves de la Reserva de la Biosfera Tehuacán-Cuicatlán. Universidad Nacional Autónoma de México. Comisión nacional para el conocimiento y uso de la biodiversidad. Fundación para la reserva de la biósfera Tehuacán-Cuicatlán.	113	Roldán-Clarà B, Toledo V, Espejel I. The use of birds as pets in Mexico. Journal of Ethnobiology and Ethnomedicine.2017; 13:35.	72
aves	Columbiformes	Columbidae	Columba	livia	Gmelin, 1789	No	si	Arizmendi María del Coro y Valiente-Banuet Alfonso. 2006. Aves de la Reserva de la Biosfera Tehuacán-Cuicatlán. Universidad Nacional Autónoma de México. Comisión nacional para el conocimiento y uso de la biodiversidad. Fundación para la reserva de la biósfera Tehuacán-Cuicatlán.	113	Jaimes Yescas M.I., G. Gómez Álvarez, N. Pacheco Coronel y S.R. Reyes Gómez. 2014. Uso y manejo de la avifauna en San Miguel Tzinacapan, municipio de Cuetzalan del Progreso, Puebla, México. En: Vásquez–Dávila, M. A. (Ed.): Aves, personas y culturas. Estudios de Etno–ornitología 1. CONACYT/ITVO/Carteles Editores/UTCH. Oaxaca, México. p. 243-259.	149
aves	Cuculiformes	Cuculidae	Piaya	cayana	(Linnaeus, 1766)	No	si	Arizmendi María del Coro y Valiente-Banuet Alfonso. 2006. Aves de la Reserva de la Biosfera Tehuacán-Cuicatlán. Universidad Nacional Autónoma de México. Comisión nacional para el conocimiento y uso de la biodiversidad. Fundación para la reserva de la biósfera Tehuacán-Cuicatlán.	113	Jaimes Yescas M.I., G. Gómez Álvarez, N. Pacheco Coronel y S.R. Reyes Gómez. 2014. Uso y manejo de la avifauna en San Miguel Tzinacapan, municipio de Cuetzalan del Progreso, Puebla, México. En: Vásquez–Dávila, M. A. (Ed.): Aves, personas y culturas. Estudios de Etno–ornitología 1. CONACYT/ITVO/Carteles Editores/UTCH. Oaxaca, México. p. 243-259.	149
aves	Caprimulguiformes	Caprimulgidae	Nyctidromus	albicolis	(Gmelin, 1789)	No	si	Arizmendi María del Coro y Valiente-Banuet Alfonso. 2006. Aves de la Reserva de la Biosfera Tehuacán-Cuicatlán. Universidad Nacional Autónoma de México. Comisión nacional para el conocimiento y uso de la biodiversidad. Fundación para la reserva de la biósfera Tehuacán-Cuicatlán.	113	Retana Guiascón, O.G., R.A. Puc Gil y L.G. Martínez Pech. 2014. Uso de la fauna silvestre por comunidades mayas de Campeche, México: El caso de las aves. En: Vásquez–Dávila, M. A. (Ed.): Aves, personas y culturas. Estudios de Etno–ornitología 1. CONACYT/ ITVO/Carteles Editores/UTCH. Oaxaca, México. p. 35–46.	156
aves	Apodiformes	Trochilidae	Eugenes	fulgens	(Swainson, 1827)	No	si	Arizmendi María del Coro y Valiente-Banuet Alfonso. 2006. Aves de la Reserva de la Biosfera Tehuacán-Cuicatlán. Universidad Nacional Autónoma de México. Comisión nacional para el conocimiento y uso de la biodiversidad. Fundación para la reserva de la biósfera Tehuacán-Cuicatlán.	113	Jaimes Yescas M.I., G. Gómez Álvarez, N. Pacheco Coronel y S.R. Reyes Gómez. 2014. Uso y manejo de la avifauna en San Miguel Tzinacapan, municipio de Cuetzalan del Progreso, Puebla, México. En: Vásquez–Dávila, M. A. (Ed.): Aves, personas y culturas. Estudios de Etno–ornitología 1. CONACYT/ITVO/Carteles Editores/UTCH. Oaxaca, México. p. 243-259.	149
aves	Trogoniformes	Trogonidae	Trogon	elegans	Gould, 1834	No	si	Arizmendi María del Coro y Valiente-Banuet Alfonso. 2006. Aves de la Reserva de la Biosfera Tehuacán-Cuicatlán. Universidad Nacional Autónoma de México. Comisión nacional para el conocimiento y uso de la biodiversidad. Fundación para la reserva de la biósfera Tehuacán-Cuicatlán.	113	González Romo, C.E., H.A. Garza Torres, E. Padrón Serrano, R. Jiménez Ramírez y E. Berrones Benítez. 2014. Las aves de El Cielo: Etnobiología y observación de la naturaleza para su conservación en un área natural protegida de Tamaulipas, México. En: Vásquez–Dávila, M. A. (Ed.): Aves, personas y culturas. Estudios de Etno– ornitología 1. CONACYT/ ITVO/Carteles Editores/UTCH. Oaxaca, México. p. 261…	147
aves	Piciformes	Picidae	Melanerpes	aurifrons	(Wagler, 1829)	No	si	Arizmendi María del Coro y Valiente-Banuet Alfonso. 2006. Aves de la Reserva de la Biosfera Tehuacán-Cuicatlán. Universidad Nacional Autónoma de México. Comisión nacional para el conocimiento y uso de la biodiversidad. Fundación para la reserva de la biósfera Tehuacán-Cuicatlán.	113	Retana Guiascón, O.G., R.A. Puc Gil y L.G. Martínez Pech. 2014. Uso de la fauna silvestre por comunidades mayas de Campeche, México: El caso de las aves. En: Vásquez–Dávila, M. A. (Ed.): Aves, personas y culturas. Estudios de Etno–ornitología 1. CONACYT/ ITVO/Carteles Editores/UTCH. Oaxaca, México. p. 35–46.	156
aves	Piciformes	Picidae	Melanerpes	aurifrons	(Wagler, 1829)	No	si	Arizmendi María del Coro y Valiente-Banuet Alfonso. 2006. Aves de la Reserva de la Biosfera Tehuacán-Cuicatlán. Universidad Nacional Autónoma de México. Comisión nacional para el conocimiento y uso de la biodiversidad. Fundación para la reserva de la biósfera Tehuacán-Cuicatlán.	113	Jaimes Yescas M.I., G. Gómez Álvarez, N. Pacheco Coronel y S.R. Reyes Gómez. 2014. Uso y manejo de la avifauna en San Miguel Tzinacapan, municipio de Cuetzalan del Progreso, Puebla, México. En: Vásquez–Dávila, M. A. (Ed.): Aves, personas y culturas. Estudios de Etno–ornitología 1. CONACYT/ITVO/Carteles Editores/UTCH. Oaxaca, México. p. 243-259.	149
aves	Piciformes	Picidae	Melanerpes	hypopolius	(Wagler, 1829)	No	si	Arizmendi María del Coro y Valiente-Banuet Alfonso. 2006. Aves de la Reserva de la Biosfera Tehuacán-Cuicatlán. Universidad Nacional Autónoma de México. Comisión nacional para el conocimiento y uso de la biodiversidad. Fundación para la reserva de la biósfera Tehuacán-Cuicatlán.	113	Roldán-Clarà B, Toledo V, Espejel I. The use of birds as pets in Mexico. Journal of Ethnobiology and Ethnomedicine.2017; 13:35.	72
aves	Piciformes	Picidae	Picoides	scalaris	(Wagler, 1829)	No	si	Arizmendi María del Coro y Valiente-Banuet Alfonso. 2006. Aves de la Reserva de la Biosfera Tehuacán-Cuicatlán. Universidad Nacional Autónoma de México. Comisión nacional para el conocimiento y uso de la biodiversidad. Fundación para la reserva de la biósfera Tehuacán-Cuicatlán.	113	Retana Guiascón, O.G., R.A. Puc Gil y L.G. Martínez Pech. 2014. Uso de la fauna silvestre por comunidades mayas de Campeche, México: El caso de las aves. En: Vásquez–Dávila, M. A. (Ed.): Aves, personas y culturas. Estudios de Etno–ornitología 1. CONACYT/ ITVO/Carteles Editores/UTCH. Oaxaca, México. p. 35–46.	156
aves	Passeriformes	Tyrannidae	Pyrocephalus	rubinus	(Boddaert, 1783)	No	si	Arizmendi María del Coro y Valiente-Banuet Alfonso. 2006. Aves de la Reserva de la Biosfera Tehuacán-Cuicatlán. Universidad Nacional Autónoma de México. Comisión nacional para el conocimiento y uso de la biodiversidad. Fundación para la reserva de la biósfera Tehuacán-Cuicatlán.	113	Retana Guiascón, O.G., R.A. Puc Gil y L.G. Martínez Pech. 2014. Uso de la fauna silvestre por comunidades mayas de Campeche, México: El caso de las aves. En: Vásquez–Dávila, M. A. (Ed.): Aves, personas y culturas. Estudios de Etno–ornitología 1. CONACYT/ ITVO/Carteles Editores/UTCH. Oaxaca, México. p. 35–46.	156
aves	Passeriformes	Tyrannidae	Myiozetetes	similis	(Spix, 1825)	No	si	Arizmendi María del Coro y Valiente-Banuet Alfonso. 2006. Aves de la Reserva de la Biosfera Tehuacán-Cuicatlán. Universidad Nacional Autónoma de México. Comisión nacional para el conocimiento y uso de la biodiversidad. Fundación para la reserva de la biósfera Tehuacán-Cuicatlán.	113	Jaimes Yescas M.I., G. Gómez Álvarez, N. Pacheco Coronel y S.R. Reyes Gómez. 2014. Uso y manejo de la avifauna en San Miguel Tzinacapan, municipio de Cuetzalan del Progreso, Puebla, México. En: Vásquez–Dávila, M. A. (Ed.): Aves, personas y culturas. Estudios de Etno–ornitología 1. CONACYT/ITVO/Carteles Editores/UTCH. Oaxaca, México. p. 243-259.	149
aves	Passeriformes	Tyrannidae	Pitangus	sulphuratus	(Linnaeus, 1766)	No	si	Arizmendi María del Coro y Valiente-Banuet Alfonso. 2006. Aves de la Reserva de la Biosfera Tehuacán-Cuicatlán. Universidad Nacional Autónoma de México. Comisión nacional para el conocimiento y uso de la biodiversidad. Fundación para la reserva de la biósfera Tehuacán-Cuicatlán.	113	Roldán-Clarà B, Toledo V, Espejel I. The use of birds as pets in Mexico. Journal of Ethnobiology and Ethnomedicine.2017; 13:35.	72
aves	Passeriformes	Tyrannidae	Pitangus	sulphuratus	(Linnaeus, 1766)	No	si	Arizmendi María del Coro y Valiente-Banuet Alfonso. 2006. Aves de la Reserva de la Biosfera Tehuacán-Cuicatlán. Universidad Nacional Autónoma de México. Comisión nacional para el conocimiento y uso de la biodiversidad. Fundación para la reserva de la biósfera Tehuacán-Cuicatlán.	113	Zavala-Sánchez Z., Segura-Pacheco H., Ávila-Nájera D.M, Herrera-Castro N.D., Barrera-Catalán E. , Sarabia-Ruiz G. 2018.VALORACIÓN CULTURAL Y USO DE LA FAUNA SILVESTRE EN SAN VICENTE DE BENÍTEZ, GUERRERO, MÉXICO. Etnobiología 16 (3):78-92	162
aves	Passeriformes	Hirundinidae	Stelgidopteryx	serripennis	(Audubon, 1838)	No	si	Arizmendi María del Coro y Valiente-Banuet Alfonso. 2006. Aves de la Reserva de la Biosfera Tehuacán-Cuicatlán. Universidad Nacional Autónoma de México. Comisión nacional para el conocimiento y uso de la biodiversidad. Fundación para la reserva de la biósfera Tehuacán-Cuicatlán.	113	De la Cruz Montesino, F., M.A. Vásquez–Dávila, M.P. Jerez Salas, E.A. Montaño Contreras y Y. Villegas Aparicio. 2014. Aves silvestres y domésticas de los chontales de San Andrés Tlahuilotepec, Distrito de Yautepec, Oaxaca, México. En: Vásquez– Dávila, M. A. (Ed.): Aves, personas y culturas. Estudios de Etno–ornitología 1. CONACYT/ITVO/Carteles Editores/UTCH. Oaxaca, México. p. 169-186.	140
aves	Passeriformes	Corvidae	Calocitta	formosa	(Swainson, 1827)	No	si	Arizmendi María del Coro y Valiente-Banuet Alfonso. 2006. Aves de la Reserva de la Biosfera Tehuacán-Cuicatlán. Universidad Nacional Autónoma de México. Comisión nacional para el conocimiento y uso de la biodiversidad. Fundación para la reserva de la biósfera Tehuacán-Cuicatlán.	113	Roldán-Clarà B, Toledo V, Espejel I. The use of birds as pets in Mexico. Journal of Ethnobiology and Ethnomedicine.2017; 13:35.	72
aves	Passeriformes	Corvidae	Calocitta	formosa	(Swainson, 1827)	No	si	Arizmendi María del Coro y Valiente-Banuet Alfonso. 2006. Aves de la Reserva de la Biosfera Tehuacán-Cuicatlán. Universidad Nacional Autónoma de México. Comisión nacional para el conocimiento y uso de la biodiversidad. Fundación para la reserva de la biósfera Tehuacán-Cuicatlán.	113	Zavala-Sánchez Z., Segura-Pacheco H., Ávila-Nájera D.M, Herrera-Castro N.D., Barrera-Catalán E. , Sarabia-Ruiz G. 2018.VALORACIÓN CULTURAL Y USO DE LA FAUNA SILVESTRE EN SAN VICENTE DE BENÍTEZ, GUERRERO, MÉXICO. Etnobiología 16 (3):78-92	162
aves	Passeriformes	Corvidae	Aphelocoma	californica	(Vigors, 1839)	No	si	Arizmendi María del Coro y Valiente-Banuet Alfonso. 2006. Aves de la Reserva de la Biosfera Tehuacán-Cuicatlán. Universidad Nacional Autónoma de México. Comisión nacional para el conocimiento y uso de la biodiversidad. Fundación para la reserva de la biósfera Tehuacán-Cuicatlán.	113	Roldán-Clarà B, Toledo V, Espejel I. The use of birds as pets in Mexico. Journal of Ethnobiology and Ethnomedicine.2017; 13:35.	72
aves	Passeriformes	Bombycillidae	Bombycilla	cedrorum	Vieillot, 1808	No	si	Arizmendi María del Coro y Valiente-Banuet Alfonso. 2006. Aves de la Reserva de la Biosfera Tehuacán-Cuicatlán. Universidad Nacional Autónoma de México. Comisión nacional para el conocimiento y uso de la biodiversidad. Fundación para la reserva de la biósfera Tehuacán-Cuicatlán.	113	Roldán-Clarà B, Toledo V, Espejel I. The use of birds as pets in Mexico. Journal of Ethnobiology and Ethnomedicine.2017; 13:35.	72
aves	Passeriformes	Bombycillidae	Bombycilla	cedrorum	Vieillot, 1808	No	si	Arizmendi María del Coro y Valiente-Banuet Alfonso. 2006. Aves de la Reserva de la Biosfera Tehuacán-Cuicatlán. Universidad Nacional Autónoma de México. Comisión nacional para el conocimiento y uso de la biodiversidad. Fundación para la reserva de la biósfera Tehuacán-Cuicatlán.	113	Alarcón-Chaires P. Flora, Fauna y apropiación de la naturaleza en la región nahua de Michoacán. COINBIO, Proyecto de conservación de la biodiversidad en comunidades indígenas de los estados de Oaxaca, Michoacán y Guerrero, CIECO UNAM, Comunidad Indígena El Coire; 2005.	130
aves	Passeriformes	Ptilogonatidae	Ptilogonys	cinereus	Swainson, 1827	No	si	Arizmendi María del Coro y Valiente-Banuet Alfonso. 2006. Aves de la Reserva de la Biosfera Tehuacán-Cuicatlán. Universidad Nacional Autónoma de México. Comisión nacional para el conocimiento y uso de la biodiversidad. Fundación para la reserva de la biósfera Tehuacán-Cuicatlán.	113	Roldán-Clarà B, Toledo V, Espejel I. The use of birds as pets in Mexico. Journal of Ethnobiology and Ethnomedicine.2017; 13:35.	72
aves	Passeriformes	Ptilogonatidae	Ptilogonys	cinereus	Swainson, 1827	No	si	Arizmendi María del Coro y Valiente-Banuet Alfonso. 2006. Aves de la Reserva de la Biosfera Tehuacán-Cuicatlán. Universidad Nacional Autónoma de México. Comisión nacional para el conocimiento y uso de la biodiversidad. Fundación para la reserva de la biósfera Tehuacán-Cuicatlán.	113	Jaimes Yescas M.I., G. Gómez Álvarez, N. Pacheco Coronel y S.R. Reyes Gómez. 2014. Uso y manejo de la avifauna en San Miguel Tzinacapan, municipio de Cuetzalan del Progreso, Puebla, México. En: Vásquez–Dávila, M. A. (Ed.): Aves, personas y culturas. Estudios de Etno–ornitología 1. CONACYT/ITVO/Carteles Editores/UTCH. Oaxaca, México. p. 243-259.	149
aves	Passeriformes	Ptilogonatidae	Phainopepla	nitens	(Swainson, 1838)	No	si	Arizmendi María del Coro y Valiente-Banuet Alfonso. 2006. Aves de la Reserva de la Biosfera Tehuacán-Cuicatlán. Universidad Nacional Autónoma de México. Comisión nacional para el conocimiento y uso de la biodiversidad. Fundación para la reserva de la biósfera Tehuacán-Cuicatlán.	113	Roldán-Clarà B, Toledo V, Espejel I. The use of birds as pets in Mexico. Journal of Ethnobiology and Ethnomedicine.2017; 13:35.	72
aves	Passeriformes	Cardinalidae	Cardinalis	cardinalis	(Linnaeus, 1758)	No	si	Arizmendi María del Coro y Valiente-Banuet Alfonso. 2006. Aves de la Reserva de la Biosfera Tehuacán-Cuicatlán. Universidad Nacional Autónoma de México. Comisión nacional para el conocimiento y uso de la biodiversidad. Fundación para la reserva de la biósfera Tehuacán-Cuicatlán.	113	Roldán-Clarà B, Toledo V, Espejel I. The use of birds as pets in Mexico. Journal of Ethnobiology and Ethnomedicine.2017; 13:35.	72
aves	Passeriformes	Parulidae	Basileuterus	rufifrons	(Swainson, 1838)	No	si	Arizmendi María del Coro y Valiente-Banuet Alfonso. 2006. Aves de la Reserva de la Biosfera Tehuacán-Cuicatlán. Universidad Nacional Autónoma de México. Comisión nacional para el conocimiento y uso de la biodiversidad. Fundación para la reserva de la biósfera Tehuacán-Cuicatlán.	113	Jaimes Yescas M.I., G. Gómez Álvarez, N. Pacheco Coronel y S.R. Reyes Gómez. 2014. Uso y manejo de la avifauna en San Miguel Tzinacapan, municipio de Cuetzalan del Progreso, Puebla, México. En: Vásquez–Dávila, M. A. (Ed.): Aves, personas y culturas. Estudios de Etno–ornitología 1. CONACYT/ITVO/Carteles Editores/UTCH. Oaxaca, México. p. 243-259.	149
aves	Passeriformes	Fringiliidae	Euphonia	elegantissima	(Bonaparte, 1838)	No	si	Arizmendi María del Coro y Valiente-Banuet Alfonso. 2006. Aves de la Reserva de la Biosfera Tehuacán-Cuicatlán. Universidad Nacional Autónoma de México. Comisión nacional para el conocimiento y uso de la biodiversidad. Fundación para la reserva de la biósfera Tehuacán-Cuicatlán.	113	Jaimes Yescas M.I., G. Gómez Álvarez, N. Pacheco Coronel y S.R. Reyes Gómez. 2014. Uso y manejo de la avifauna en San Miguel Tzinacapan, municipio de Cuetzalan del Progreso, Puebla, México. En: Vásquez–Dávila, M. A. (Ed.): Aves, personas y culturas. Estudios de Etno–ornitología 1. CONACYT/ITVO/Carteles Editores/UTCH. Oaxaca, México. p. 243-259.	149
aves	Passeriformes	Thraupidae	Piranga	bidentata	Swainson, 1827	No	si	Arizmendi María del Coro y Valiente-Banuet Alfonso. 2006. Aves de la Reserva de la Biosfera Tehuacán-Cuicatlán. Universidad Nacional Autónoma de México. Comisión nacional para el conocimiento y uso de la biodiversidad. Fundación para la reserva de la biósfera Tehuacán-Cuicatlán.	113	Jaimes Yescas M.I., G. Gómez Álvarez, N. Pacheco Coronel y S.R. Reyes Gómez. 2014. Uso y manejo de la avifauna en San Miguel Tzinacapan, municipio de Cuetzalan del Progreso, Puebla, México. En: Vásquez–Dávila, M. A. (Ed.): Aves, personas y culturas. Estudios de Etno–ornitología 1. CONACYT/ITVO/Carteles Editores/UTCH. Oaxaca, México. p. 243-259.	149
aves	Passeriformes	Thraupidae	Piranga	ludoviciana	(A.Wilson 1911)	No	si	Arizmendi María del Coro y Valiente-Banuet Alfonso. 2006. Aves de la Reserva de la Biosfera Tehuacán-Cuicatlán. Universidad Nacional Autónoma de México. Comisión nacional para el conocimiento y uso de la biodiversidad. Fundación para la reserva de la biósfera Tehuacán-Cuicatlán.	113	Alarcón-Chaires P. Flora, Fauna y apropiación de la naturaleza en la región nahua de Michoacán. COINBIO, Proyecto de conservación de la biodiversidad en comunidades indígenas de los estados de Oaxaca, Michoacán y Guerrero, CIECO UNAM, Comunidad Indígena El Coire; 2005.	130
aves	Passeriformes	Cardinalidae	Passerina	caerulea	(Linnaeus, 1758)	No	si	Arizmendi María del Coro y Valiente-Banuet Alfonso. 2006. Aves de la Reserva de la Biosfera Tehuacán-Cuicatlán. Universidad Nacional Autónoma de México. Comisión nacional para el conocimiento y uso de la biodiversidad. Fundación para la reserva de la biósfera Tehuacán-Cuicatlán.	113	Roldán-Clarà B, Toledo V, Espejel I. The use of birds as pets in Mexico. Journal of Ethnobiology and Ethnomedicine.2017; 13:35.	72
aves	Passeriformes	Cardinalidae	Cyanocompsa	parellina	Bonaparte, 1850)	No	si	Arizmendi María del Coro y Valiente-Banuet Alfonso. 2006. Aves de la Reserva de la Biosfera Tehuacán-Cuicatlán. Universidad Nacional Autónoma de México. Comisión nacional para el conocimiento y uso de la biodiversidad. Fundación para la reserva de la biósfera Tehuacán-Cuicatlán.	113	Jaimes Yescas M.I., G. Gómez Álvarez, N. Pacheco Coronel y S.R. Reyes Gómez. 2014. Uso y manejo de la avifauna en San Miguel Tzinacapan, municipio de Cuetzalan del Progreso, Puebla, México. En: Vásquez–Dávila, M. A. (Ed.): Aves, personas y culturas. Estudios de Etno–ornitología 1. CONACYT/ITVO/Carteles Editores/UTCH. Oaxaca, México. p. 243-259.	149
aves	Passeriformes	Cardinalidae	Passerina	ciris	(Linnaeus, 1758)	No	si	Arizmendi María del Coro y Valiente-Banuet Alfonso. 2006. Aves de la Reserva de la Biosfera Tehuacán-Cuicatlán. Universidad Nacional Autónoma de México. Comisión nacional para el conocimiento y uso de la biodiversidad. Fundación para la reserva de la biósfera Tehuacán-Cuicatlán.	113	Roldán-Clarà B, Toledo V, Espejel I. The use of birds as pets in Mexico. Journal of Ethnobiology and Ethnomedicine.2017; 13:35.	72
aves	Passeriformes	Cardinalidae	Passerina	cyanea	(Linnaeus, 1766)	No	si	Arizmendi María del Coro y Valiente-Banuet Alfonso. 2006. Aves de la Reserva de la Biosfera Tehuacán-Cuicatlán. Universidad Nacional Autónoma de México. Comisión nacional para el conocimiento y uso de la biodiversidad. Fundación para la reserva de la biósfera Tehuacán-Cuicatlán.	113	Roldán-Clarà B, Toledo V, Espejel I. The use of birds as pets in Mexico. Journal of Ethnobiology and Ethnomedicine.2017; 13:35.	72
aves	Passeriformes	Emberizidae	Junco	phaeonotus	Wagler, 1831	No	si	Arizmendi María del Coro y Valiente-Banuet Alfonso. 2006. Aves de la Reserva de la Biosfera Tehuacán-Cuicatlán. Universidad Nacional Autónoma de México. Comisión nacional para el conocimiento y uso de la biodiversidad. Fundación para la reserva de la biósfera Tehuacán-Cuicatlán.	113	Roldán-Clarà B, Toledo V, Espejel I. The use of birds as pets in Mexico. Journal of Ethnobiology and Ethnomedicine.2017; 13:35.	72
aves	Passeriformes	Emberizidae	Sporophila	torqueola	(Bonaparte, 1850)	No	si	Arizmendi María del Coro y Valiente-Banuet Alfonso. 2006. Aves de la Reserva de la Biosfera Tehuacán-Cuicatlán. Universidad Nacional Autónoma de México. Comisión nacional para el conocimiento y uso de la biodiversidad. Fundación para la reserva de la biósfera Tehuacán-Cuicatlán.	113	Roldán-Clarà B, Toledo V, Espejel I. The use of birds as pets in Mexico. Journal of Ethnobiology and Ethnomedicine.2017; 13:35.	72
aves	Passeriformes	Emberizidae	Sporophila	torqueola	(Bonaparte, 1850)	No	si	Arizmendi María del Coro y Valiente-Banuet Alfonso. 2006. Aves de la Reserva de la Biosfera Tehuacán-Cuicatlán. Universidad Nacional Autónoma de México. Comisión nacional para el conocimiento y uso de la biodiversidad. Fundación para la reserva de la biósfera Tehuacán-Cuicatlán.	113	Jaimes Yescas M.I., G. Gómez Álvarez, N. Pacheco Coronel y S.R. Reyes Gómez. 2014. Uso y manejo de la avifauna en San Miguel Tzinacapan, municipio de Cuetzalan del Progreso, Puebla, México. En: Vásquez–Dávila, M. A. (Ed.): Aves, personas y culturas. Estudios de Etno–ornitología 1. CONACYT/ITVO/Carteles Editores/UTCH. Oaxaca, México. p. 243-259.	149
aves	Passeriformes	Icteridae	Quiscalus	mexicanus	(Gmelin, 1788)	No	si	Arizmendi María del Coro y Valiente-Banuet Alfonso. 2006. Aves de la Reserva de la Biosfera Tehuacán-Cuicatlán. Universidad Nacional Autónoma de México. Comisión nacional para el conocimiento y uso de la biodiversidad. Fundación para la reserva de la biósfera Tehuacán-Cuicatlán.	113	Roldán-Clarà B, Toledo V, Espejel I. The use of birds as pets in Mexico. Journal of Ethnobiology and Ethnomedicine.2017; 13:35.	72
aves	Passeriformes	Icteridae	Quiscalus	mexicanus	(Gmelin, 1788)	No	si	Arizmendi María del Coro y Valiente-Banuet Alfonso. 2006. Aves de la Reserva de la Biosfera Tehuacán-Cuicatlán. Universidad Nacional Autónoma de México. Comisión nacional para el conocimiento y uso de la biodiversidad. Fundación para la reserva de la biósfera Tehuacán-Cuicatlán.	113	Retana Guiascón, O.G., R.A. Puc Gil y L.G. Martínez Pech. 2014. Uso de la fauna silvestre por comunidades mayas de Campeche, México: El caso de las aves. En: Vásquez–Dávila, M. A. (Ed.): Aves, personas y culturas. Estudios de Etno–ornitología 1. CONACYT/ ITVO/Carteles Editores/UTCH. Oaxaca, México. p. 35–46.	156
aves	Passeriformes	Icteridae	Molothrus	aeneus	(Wagler, 1829)	No	si	Arizmendi María del Coro y Valiente-Banuet Alfonso. 2006. Aves de la Reserva de la Biosfera Tehuacán-Cuicatlán. Universidad Nacional Autónoma de México. Comisión nacional para el conocimiento y uso de la biodiversidad. Fundación para la reserva de la biósfera Tehuacán-Cuicatlán.	113	Roldán-Clarà B, Toledo V, Espejel I. The use of birds as pets in Mexico. Journal of Ethnobiology and Ethnomedicine.2017; 13:35.	72
aves	Passeriformes	Icteridae	Molothrus	aeneus	(Wagler, 1829)	No	si	Arizmendi María del Coro y Valiente-Banuet Alfonso. 2006. Aves de la Reserva de la Biosfera Tehuacán-Cuicatlán. Universidad Nacional Autónoma de México. Comisión nacional para el conocimiento y uso de la biodiversidad. Fundación para la reserva de la biósfera Tehuacán-Cuicatlán.	113	Retana Guiascón, O.G., R.A. Puc Gil y L.G. Martínez Pech. 2014. Uso de la fauna silvestre por comunidades mayas de Campeche, México: El caso de las aves. En: Vásquez–Dávila, M. A. (Ed.): Aves, personas y culturas. Estudios de Etno–ornitología 1. CONACYT/ ITVO/Carteles Editores/UTCH. Oaxaca, México. p. 35–46.	156
aves	Passeriformes	Icteridae	Icterus	spurius	(Linnaeus, 1766)	No	si	Arizmendi María del Coro y Valiente-Banuet Alfonso. 2006. Aves de la Reserva de la Biosfera Tehuacán-Cuicatlán. Universidad Nacional Autónoma de México. Comisión nacional para el conocimiento y uso de la biodiversidad. Fundación para la reserva de la biósfera Tehuacán-Cuicatlán.	113	Roldán-Clarà B, Toledo V, Espejel I. The use of birds as pets in Mexico. Journal of Ethnobiology and Ethnomedicine.2017; 13:35.	72
aves	Passeriformes	Icteridae	Icterus	bullockii	(Swainson, 1827)	No	si	Arizmendi María del Coro y Valiente-Banuet Alfonso. 2006. Aves de la Reserva de la Biosfera Tehuacán-Cuicatlán. Universidad Nacional Autónoma de México. Comisión nacional para el conocimiento y uso de la biodiversidad. Fundación para la reserva de la biósfera Tehuacán-Cuicatlán.	113	Roldán-Clarà B, Toledo V, Espejel I. The use of birds as pets in Mexico. Journal of Ethnobiology and Ethnomedicine.2017; 13:35.	72
aves	Passeriformes	Icteridae	Icterus	galbula	(Linnaeus, 1758)	No	si	Arizmendi María del Coro y Valiente-Banuet Alfonso. 2006. Aves de la Reserva de la Biosfera Tehuacán-Cuicatlán. Universidad Nacional Autónoma de México. Comisión nacional para el conocimiento y uso de la biodiversidad. Fundación para la reserva de la biósfera Tehuacán-Cuicatlán.	113	Roldán-Clarà B, Toledo V, Espejel I. The use of birds as pets in Mexico. Journal of Ethnobiology and Ethnomedicine.2017; 13:35.	72
aves	Passeriformes	Icteridae	Icterus	wagleri	P. L. Sclater, 1857	No	si	Arizmendi María del Coro y Valiente-Banuet Alfonso. 2006. Aves de la Reserva de la Biosfera Tehuacán-Cuicatlán. Universidad Nacional Autónoma de México. Comisión nacional para el conocimiento y uso de la biodiversidad. Fundación para la reserva de la biósfera Tehuacán-Cuicatlán.	113	Alarcón-Chaires P. Flora, Fauna y apropiación de la naturaleza en la región nahua de Michoacán. COINBIO, Proyecto de conservación de la biodiversidad en comunidades indígenas de los estados de Oaxaca, Michoacán y Guerrero, CIECO UNAM, Comunidad Indígena El Coire; 2005.	130
aves	Passeriformes	Icteridae	Icterus	parisorum	Bonaparte, 1838	No	si	Arizmendi María del Coro y Valiente-Banuet Alfonso. 2006. Aves de la Reserva de la Biosfera Tehuacán-Cuicatlán. Universidad Nacional Autónoma de México. Comisión nacional para el conocimiento y uso de la biodiversidad. Fundación para la reserva de la biósfera Tehuacán-Cuicatlán.	113	Roldán-Clarà B, Toledo V, Espejel I. The use of birds as pets in Mexico. Journal of Ethnobiology and Ethnomedicine.2017; 13:35.	72
aves	Passeriformes	Passeridae	Passer	domesticus	(Linnaeus, 1758)	No	si	Arizmendi María del Coro y Valiente-Banuet Alfonso. 2006. Aves de la Reserva de la Biosfera Tehuacán-Cuicatlán. Universidad Nacional Autónoma de México. Comisión nacional para el conocimiento y uso de la biodiversidad. Fundación para la reserva de la biósfera Tehuacán-Cuicatlán.	113	Roldán-Clarà B, Toledo V, Espejel I. The use of birds as pets in Mexico. Journal of Ethnobiology and Ethnomedicine.2017; 13:35.	72
amphibia	Anura	Bufonidae	Incilius	occidentalis	(Camerano, 1879)	No	si	Canseco L, Gutiérrez M. Anfibios y reptiles del Valle de Tehuacán-Cuicatlán. Ciudad de México: Comisión Nacional para el Conocimiento y Uso de la Biodiversidad. Fundación para la Reserva de la Biosfera Cuicatlán A.C., Benemérita Universidad Autónoma de Puebla; 2010.	48	ÁVILA-NÁJERA D.M , MENDOZA GD, VILLARREAL O, SERNA- LAGUNES R. 2018. USO Y VALOR CULTURAL DE LA HERPETOFAUNA EN MÉXICO: UNA REVISIÓN DE LAS ÚLTIMAS DOS DÉCADAS (1997-2017). Acta Zoológica Mexicana Nueva Serie. Vol 34: 1-15. https://doi.org/10.21829/azm.2018.3412126 .	131
amphibia	Anura	Bufonidae	Incilius	valliceps	(Wiegmann, 1833)	No	si	Canseco L, Gutiérrez M. Anfibios y reptiles del Valle de Tehuacán-Cuicatlán. Ciudad de México: Comisión Nacional para el Conocimiento y Uso de la Biodiversidad. Fundación para la Reserva de la Biosfera Cuicatlán A.C., Benemérita Universidad Autónoma de Puebla; 2010.	48	ÁVILA-NÁJERA D.M , MENDOZA GD, VILLARREAL O, SERNA- LAGUNES R. 2018. USO Y VALOR CULTURAL DE LA HERPETOFAUNA EN MÉXICO: UNA REVISIÓN DE LAS ÚLTIMAS DOS DÉCADAS (1997-2017). Acta Zoológica Mexicana Nueva Serie. Vol 34: 1-15. https://doi.org/10.21829/azm.2018.3412126 .	131
amphibia	Anura	Bufonidae	Rhinella	marina	(Linnaeus, 1758)	No	si	Canseco L, Gutiérrez M. Anfibios y reptiles del Valle de Tehuacán-Cuicatlán. Ciudad de México: Comisión Nacional para el Conocimiento y Uso de la Biodiversidad. Fundación para la Reserva de la Biosfera Cuicatlán A.C., Benemérita Universidad Autónoma de Puebla; 2010.	48	ÁVILA-NÁJERA D.M , MENDOZA GD, VILLARREAL O, SERNA- LAGUNES R. 2018. USO Y VALOR CULTURAL DE LA HERPETOFAUNA EN MÉXICO: UNA REVISIÓN DE LAS ÚLTIMAS DOS DÉCADAS (1997-2017). Acta Zoológica Mexicana Nueva Serie. Vol 34: 1-15. https://doi.org/10.21829/azm.2018.3412126 .	131
amphibia	Anura	Bufonidae	Rhinella	marina	(Linnaeus, 1758)	No	si	Canseco L, Gutiérrez M. Anfibios y reptiles del Valle de Tehuacán-Cuicatlán. Ciudad de México: Comisión Nacional para el Conocimiento y Uso de la Biodiversidad. Fundación para la Reserva de la Biosfera Cuicatlán A.C., Benemérita Universidad Autónoma de Puebla; 2010.	48	Reyna-Rojas M.A.,García A.,Neri E.,Alagón A.,Monroy R. 2015. Conocimiento etnoherpetológico de dos comunidades aledañas a la Reserva Estatal Sierra de Montenegro, Morelos, México. Etnobiologia 13(2):37-48.	157
amphibia	Anura	Craugastoridae	Craugastor	augusti	(Dugès in Brocchi, 1879)	No	si	Canseco L, Gutiérrez M. Anfibios y reptiles del Valle de Tehuacán-Cuicatlán. Ciudad de México: Comisión Nacional para el Conocimiento y Uso de la Biodiversidad. Fundación para la Reserva de la Biosfera Cuicatlán A.C., Benemérita Universidad Autónoma de Puebla; 2010.	48	ÁVILA-NÁJERA D.M , MENDOZA GD, VILLARREAL O, SERNA- LAGUNES R. 2018. USO Y VALOR CULTURAL DE LA HERPETOFAUNA EN MÉXICO: UNA REVISIÓN DE LAS ÚLTIMAS DOS DÉCADAS (1997-2017). Acta Zoológica Mexicana Nueva Serie. Vol 34: 1-15. https://doi.org/10.21829/azm.2018.3412126 .	131
amphibia	Anura	Ranidae	Lithobates	spectabilis	(Hillis and Frost, 1985)	No	si	Canseco L, Gutiérrez M. Anfibios y reptiles del Valle de Tehuacán-Cuicatlán. Ciudad de México: Comisión Nacional para el Conocimiento y Uso de la Biodiversidad. Fundación para la Reserva de la Biosfera Cuicatlán A.C., Benemérita Universidad Autónoma de Puebla; 2010.	48	ÁVILA-NÁJERA D.M , MENDOZA GD, VILLARREAL O, SERNA- LAGUNES R. 2018. USO Y VALOR CULTURAL DE LA HERPETOFAUNA EN MÉXICO: UNA REVISIÓN DE LAS ÚLTIMAS DOS DÉCADAS (1997-2017). Acta Zoológica Mexicana Nueva Serie. Vol 34: 1-15. https://doi.org/10.21829/azm.2018.3412126 .	131
amphibia	Anura	Ranidae	Lithobates	spectabilis	(Hillis and Frost, 1985)	No	si	Canseco L, Gutiérrez M. Anfibios y reptiles del Valle de Tehuacán-Cuicatlán. Ciudad de México: Comisión Nacional para el Conocimiento y Uso de la Biodiversidad. Fundación para la Reserva de la Biosfera Cuicatlán A.C., Benemérita Universidad Autónoma de Puebla; 2010.	48	Monroy R. y García-Flores. 2013.LA FAUNA SILVESTRE CON VALOR DE USO EN LOS HUERTOS FRUTICOLAS TRADICIONALES DE LA COMUNIDAD INDÍGENA DE XOXOCOTLA, MORELOS, MÉXICO. Etnobiologia 11(1):44-52	153
amphibia	Anura	Ranidae	Lithobates	zweifeli	(Hillis, Frost and Webb, 1984)	No	si	Canseco L, Gutiérrez M. Anfibios y reptiles del Valle de Tehuacán-Cuicatlán. Ciudad de México: Comisión Nacional para el Conocimiento y Uso de la Biodiversidad. Fundación para la Reserva de la Biosfera Cuicatlán A.C., Benemérita Universidad Autónoma de Puebla; 2010.	48	ÁVILA-NÁJERA D.M , MENDOZA GD, VILLARREAL O, SERNA- LAGUNES R. 2018. USO Y VALOR CULTURAL DE LA HERPETOFAUNA EN MÉXICO: UNA REVISIÓN DE LAS ÚLTIMAS DOS DÉCADAS (1997-2017). Acta Zoológica Mexicana Nueva Serie. Vol 34: 1-15. https://doi.org/10.21829/azm.2018.3412126 .	131
amphibia	Anura	Ranidae	Lithobates	zweifeli	(Hillis, Frost and Webb, 1984)	No	si	Canseco L, Gutiérrez M. Anfibios y reptiles del Valle de Tehuacán-Cuicatlán. Ciudad de México: Comisión Nacional para el Conocimiento y Uso de la Biodiversidad. Fundación para la Reserva de la Biosfera Cuicatlán A.C., Benemérita Universidad Autónoma de Puebla; 2010.	48	Reyna-Rojas M.A.,García A.,Neri E.,Alagón A.,Monroy R. 2015. Conocimiento etnoherpetológico de dos comunidades aledañas a la Reserva Estatal Sierra de Montenegro, Morelos, México. Etnobiologia 13(2):37-48.	157
amphibia	Anura	Scaphiopodidae	Spea	multiplicata	(Cope, 1863)	No	si	Canseco L, Gutiérrez M. Anfibios y reptiles del Valle de Tehuacán-Cuicatlán. Ciudad de México: Comisión Nacional para el Conocimiento y Uso de la Biodiversidad. Fundación para la Reserva de la Biosfera Cuicatlán A.C., Benemérita Universidad Autónoma de Puebla; 2010.	48	ÁVILA-NÁJERA D.M , MENDOZA GD, VILLARREAL O, SERNA- LAGUNES R. 2018. USO Y VALOR CULTURAL DE LA HERPETOFAUNA EN MÉXICO: UNA REVISIÓN DE LAS ÚLTIMAS DOS DÉCADAS (1997-2017). Acta Zoológica Mexicana Nueva Serie. Vol 34: 1-15. https://doi.org/10.21829/azm.2018.3412126 .	131
amphibia	Caudata	Pletodonthidae	Pseudoeurycea	bellii	(Gray, 1850)	No	si	Canseco L, Gutiérrez M. Anfibios y reptiles del Valle de Tehuacán-Cuicatlán. Ciudad de México: Comisión Nacional para el Conocimiento y Uso de la Biodiversidad. Fundación para la Reserva de la Biosfera Cuicatlán A.C., Benemérita Universidad Autónoma de Puebla; 2010.	48	ÁVILA-NÁJERA D.M , MENDOZA GD, VILLARREAL O, SERNA- LAGUNES R. 2018. USO Y VALOR CULTURAL DE LA HERPETOFAUNA EN MÉXICO: UNA REVISIÓN DE LAS ÚLTIMAS DOS DÉCADAS (1997-2017). Acta Zoológica Mexicana Nueva Serie. Vol 34: 1-15. https://doi.org/10.21829/azm.2018.3412126 .	131
reptilia	Sauria	Anguidae	Gerrhonotus	liocephalus	Wiegmann, 1828	No	si	Canseco L, Gutiérrez M. Anfibios y reptiles del Valle de Tehuacán-Cuicatlán. Ciudad de México: Comisión Nacional para el Conocimiento y Uso de la Biodiversidad. Fundación para la Reserva de la Biosfera Cuicatlán A.C., Benemérita Universidad Autónoma de Puebla; 2010.	48	ÁVILA-NÁJERA D.M , MENDOZA GD, VILLARREAL O, SERNA- LAGUNES R. 2018. USO Y VALOR CULTURAL DE LA HERPETOFAUNA EN MÉXICO: UNA REVISIÓN DE LAS ÚLTIMAS DOS DÉCADAS (1997-2017). Acta Zoológica Mexicana Nueva Serie. Vol 34: 1-15. https://doi.org/10.21829/azm.2018.3412126 .	131
reptilia	Sauria	Corythophanidae	Basiliscus	vittatus	Wiegmann, 1828	No	si	Canseco L, Gutiérrez M. Anfibios y reptiles del Valle de Tehuacán-Cuicatlán. Ciudad de México: Comisión Nacional para el Conocimiento y Uso de la Biodiversidad. Fundación para la Reserva de la Biosfera Cuicatlán A.C., Benemérita Universidad Autónoma de Puebla; 2010.	48	ÁVILA-NÁJERA D.M , MENDOZA GD, VILLARREAL O, SERNA- LAGUNES R. 2018. USO Y VALOR CULTURAL DE LA HERPETOFAUNA EN MÉXICO: UNA REVISIÓN DE LAS ÚLTIMAS DOS DÉCADAS (1997-2017). Acta Zoológica Mexicana Nueva Serie. Vol 34: 1-15. https://doi.org/10.21829/azm.2018.3412126 .	131
reptilia	Sauria	Corythophanidae	Basiliscus	vittatus	Wiegmann, 1828	No	si	Canseco L, Gutiérrez M. Anfibios y reptiles del Valle de Tehuacán-Cuicatlán. Ciudad de México: Comisión Nacional para el Conocimiento y Uso de la Biodiversidad. Fundación para la Reserva de la Biosfera Cuicatlán A.C., Benemérita Universidad Autónoma de Puebla; 2010.	48	Alarcón-Chaires P. Flora, Fauna y apropiación de la naturaleza en la región nahua de Michoacán. COINBIO, Proyecto de conservación de la biodiversidad en comunidades indígenas de los estados de Oaxaca, Michoacán y Guerrero, CIECO UNAM, Comunidad Indígena El Coire; 2005.	130
reptilia	Sauria	Gekkonidae	Hemidactylus	frenatus	Duméril & Bibron, 1836	No	si	Canseco L, Gutiérrez M. Anfibios y reptiles del Valle de Tehuacán-Cuicatlán. Ciudad de México: Comisión Nacional para el Conocimiento y Uso de la Biodiversidad. Fundación para la Reserva de la Biosfera Cuicatlán A.C., Benemérita Universidad Autónoma de Puebla; 2010.	48	ÁVILA-NÁJERA D.M , MENDOZA GD, VILLARREAL O, SERNA- LAGUNES R. 2018. USO Y VALOR CULTURAL DE LA HERPETOFAUNA EN MÉXICO: UNA REVISIÓN DE LAS ÚLTIMAS DOS DÉCADAS (1997-2017). Acta Zoológica Mexicana Nueva Serie. Vol 34: 1-15. https://doi.org/10.21829/azm.2018.3412126 .	131
reptilia	Sauria	Gekkonidae	Hemidactylus	frenatus	Duméril & Bibron, 1836	No	si	Canseco L, Gutiérrez M. Anfibios y reptiles del Valle de Tehuacán-Cuicatlán. Ciudad de México: Comisión Nacional para el Conocimiento y Uso de la Biodiversidad. Fundación para la Reserva de la Biosfera Cuicatlán A.C., Benemérita Universidad Autónoma de Puebla; 2010.	48	Alarcón-Chaires P. Flora, Fauna y apropiación de la naturaleza en la región nahua de Michoacán. COINBIO, Proyecto de conservación de la biodiversidad en comunidades indígenas de los estados de Oaxaca, Michoacán y Guerrero, CIECO UNAM, Comunidad Indígena El Coire; 2005.	130
reptilia	Sauria	Iguanidae	Ctenosaura	acanthura	(Shaw, 1802)	No	si	Canseco L, Gutiérrez M. Anfibios y reptiles del Valle de Tehuacán-Cuicatlán. Ciudad de México: Comisión Nacional para el Conocimiento y Uso de la Biodiversidad. Fundación para la Reserva de la Biosfera Cuicatlán A.C., Benemérita Universidad Autónoma de Puebla; 2010.	48	ÁVILA-NÁJERA D.M , MENDOZA GD, VILLARREAL O, SERNA- LAGUNES R. 2018. USO Y VALOR CULTURAL DE LA HERPETOFAUNA EN MÉXICO: UNA REVISIÓN DE LAS ÚLTIMAS DOS DÉCADAS (1997-2017). Acta Zoológica Mexicana Nueva Serie. Vol 34: 1-15. https://doi.org/10.21829/azm.2018.3412126 .	131
reptilia	Sauria	Iguanidae	Iguana	iguana	(Linnaeus, 1758)	No	si	Canseco L, Gutiérrez M. Anfibios y reptiles del Valle de Tehuacán-Cuicatlán. Ciudad de México: Comisión Nacional para el Conocimiento y Uso de la Biodiversidad. Fundación para la Reserva de la Biosfera Cuicatlán A.C., Benemérita Universidad Autónoma de Puebla; 2010.	48	Alarcón-Chaires P. Flora, Fauna y apropiación de la naturaleza en la región nahua de Michoacán. COINBIO, Proyecto de conservación de la biodiversidad en comunidades indígenas de los estados de Oaxaca, Michoacán y Guerrero, CIECO UNAM, Comunidad Indígena El Coire; 2005.	130
reptilia	Sauria	Prhynosomatidae	Phrynosoma	taurus	Dugès, 1873	No	si	Canseco L, Gutiérrez M. Anfibios y reptiles del Valle de Tehuacán-Cuicatlán. Ciudad de México: Comisión Nacional para el Conocimiento y Uso de la Biodiversidad. Fundación para la Reserva de la Biosfera Cuicatlán A.C., Benemérita Universidad Autónoma de Puebla; 2010.	48	ÁVILA-NÁJERA D.M , MENDOZA GD, VILLARREAL O, SERNA- LAGUNES R. 2018. USO Y VALOR CULTURAL DE LA HERPETOFAUNA EN MÉXICO: UNA REVISIÓN DE LAS ÚLTIMAS DOS DÉCADAS (1997-2017). Acta Zoológica Mexicana Nueva Serie. Vol 34: 1-15. https://doi.org/10.21829/azm.2018.3412126 .	131
reptilia	Sauria	Prhynosomatidae	Phrynosoma	taurus	Dugès, 1873	No	si	Canseco L, Gutiérrez M. Anfibios y reptiles del Valle de Tehuacán-Cuicatlán. Ciudad de México: Comisión Nacional para el Conocimiento y Uso de la Biodiversidad. Fundación para la Reserva de la Biosfera Cuicatlán A.C., Benemérita Universidad Autónoma de Puebla; 2010.	48	Reyna-Rojas M.A.,García A.,Neri E.,Alagón A.,Monroy R. 2015. Conocimiento etnoherpetológico de dos comunidades aledañas a la Reserva Estatal Sierra de Montenegro, Morelos, México. Etnobiologia 13(2):37-48.	157
reptilia	Sauria	Prhynosomatidae	Phrynosoma	taurus	Dugès, 1873	No	si	Canseco L, Gutiérrez M. Anfibios y reptiles del Valle de Tehuacán-Cuicatlán. Ciudad de México: Comisión Nacional para el Conocimiento y Uso de la Biodiversidad. Fundación para la Reserva de la Biosfera Cuicatlán A.C., Benemérita Universidad Autónoma de Puebla; 2010.	48	Monroy R. y García-Flores. 2013.LA FAUNA SILVESTRE CON VALOR DE USO EN LOS HUERTOS FRUTICOLAS TRADICIONALES DE LA COMUNIDAD INDÍGENA DE XOXOCOTLA, MORELOS, MÉXICO. Etnobiologia 11(1):44-52	153
reptilia	Sauria	Prhynosomatidae	Sceloporus	spinosus	Wiegmann, 1828	No	si	Canseco L, Gutiérrez M. Anfibios y reptiles del Valle de Tehuacán-Cuicatlán. Ciudad de México: Comisión Nacional para el Conocimiento y Uso de la Biodiversidad. Fundación para la Reserva de la Biosfera Cuicatlán A.C., Benemérita Universidad Autónoma de Puebla; 2010.	48	ÁVILA-NÁJERA D.M , MENDOZA GD, VILLARREAL O, SERNA- LAGUNES R. 2018. USO Y VALOR CULTURAL DE LA HERPETOFAUNA EN MÉXICO: UNA REVISIÓN DE LAS ÚLTIMAS DOS DÉCADAS (1997-2017). Acta Zoológica Mexicana Nueva Serie. Vol 34: 1-15. https://doi.org/10.21829/azm.2018.3412126 .	131
reptilia	Sauria	Prhynosomatidae	Sceloporus	variabilis	Barbour & Cole, 1906	No	si	Canseco L, Gutiérrez M. Anfibios y reptiles del Valle de Tehuacán-Cuicatlán. Ciudad de México: Comisión Nacional para el Conocimiento y Uso de la Biodiversidad. Fundación para la Reserva de la Biosfera Cuicatlán A.C., Benemérita Universidad Autónoma de Puebla; 2010.	48	ÁVILA-NÁJERA D.M , MENDOZA GD, VILLARREAL O, SERNA- LAGUNES R. 2018. USO Y VALOR CULTURAL DE LA HERPETOFAUNA EN MÉXICO: UNA REVISIÓN DE LAS ÚLTIMAS DOS DÉCADAS (1997-2017). Acta Zoológica Mexicana Nueva Serie. Vol 34: 1-15. https://doi.org/10.21829/azm.2018.3412126 .	131
reptilia	Serpentes	Boidae	Boa	constrictor	Linnaeus, 1758	No	si	Canseco L, Gutiérrez M. Anfibios y reptiles del Valle de Tehuacán-Cuicatlán. Ciudad de México: Comisión Nacional para el Conocimiento y Uso de la Biodiversidad. Fundación para la Reserva de la Biosfera Cuicatlán A.C., Benemérita Universidad Autónoma de Puebla; 2010.	48	ÁVILA-NÁJERA D.M , MENDOZA GD, VILLARREAL O, SERNA- LAGUNES R. 2018. USO Y VALOR CULTURAL DE LA HERPETOFAUNA EN MÉXICO: UNA REVISIÓN DE LAS ÚLTIMAS DOS DÉCADAS (1997-2017). Acta Zoológica Mexicana Nueva Serie. Vol 34: 1-15. https://doi.org/10.21829/azm.2018.3412126 .	131
reptilia	Serpentes	Boidae	Boa	constrictor	Linnaeus, 1758	No	si	Canseco L, Gutiérrez M. Anfibios y reptiles del Valle de Tehuacán-Cuicatlán. Ciudad de México: Comisión Nacional para el Conocimiento y Uso de la Biodiversidad. Fundación para la Reserva de la Biosfera Cuicatlán A.C., Benemérita Universidad Autónoma de Puebla; 2010.	48	Reyna-Rojas M.A.,García A.,Neri E.,Alagón A.,Monroy R. 2015. Conocimiento etnoherpetológico de dos comunidades aledañas a la Reserva Estatal Sierra de Montenegro, Morelos, México. Etnobiologia 13(2):37-48.	157
reptilia	Serpentes	Boidae	Boa	constrictor	Linnaeus, 1758	No	si	Canseco L, Gutiérrez M. Anfibios y reptiles del Valle de Tehuacán-Cuicatlán. Ciudad de México: Comisión Nacional para el Conocimiento y Uso de la Biodiversidad. Fundación para la Reserva de la Biosfera Cuicatlán A.C., Benemérita Universidad Autónoma de Puebla; 2010.	48	Alarcón-Chaires P. Flora, Fauna y apropiación de la naturaleza en la región nahua de Michoacán. COINBIO, Proyecto de conservación de la biodiversidad en comunidades indígenas de los estados de Oaxaca, Michoacán y Guerrero, CIECO UNAM, Comunidad Indígena El Coire; 2005.	130
reptilia	Serpentes	Colubridae	Conopsis	biserialis	(Taylor & Smith, 1942)	No	si	Canseco L, Gutiérrez M. Anfibios y reptiles del Valle de Tehuacán-Cuicatlán. Ciudad de México: Comisión Nacional para el Conocimiento y Uso de la Biodiversidad. Fundación para la Reserva de la Biosfera Cuicatlán A.C., Benemérita Universidad Autónoma de Puebla; 2010.	48	ÁVILA-NÁJERA D.M , MENDOZA GD, VILLARREAL O, SERNA- LAGUNES R. 2018. USO Y VALOR CULTURAL DE LA HERPETOFAUNA EN MÉXICO: UNA REVISIÓN DE LAS ÚLTIMAS DOS DÉCADAS (1997-2017). Acta Zoológica Mexicana Nueva Serie. Vol 34: 1-15. https://doi.org/10.21829/azm.2018.3412126 .	131
reptilia	Serpentes	Colubridae	Conopsis	lineata	(Kennicott, 1859)	No	si	Canseco L, Gutiérrez M. Anfibios y reptiles del Valle de Tehuacán-Cuicatlán. Ciudad de México: Comisión Nacional para el Conocimiento y Uso de la Biodiversidad. Fundación para la Reserva de la Biosfera Cuicatlán A.C., Benemérita Universidad Autónoma de Puebla; 2010.	48	ÁVILA-NÁJERA D.M , MENDOZA GD, VILLARREAL O, SERNA- LAGUNES R. 2018. USO Y VALOR CULTURAL DE LA HERPETOFAUNA EN MÉXICO: UNA REVISIÓN DE LAS ÚLTIMAS DOS DÉCADAS (1997-2017). Acta Zoológica Mexicana Nueva Serie. Vol 34: 1-15. https://doi.org/10.21829/azm.2018.3412126 .	131
reptilia	Serpentes	Colubridae	Drymarchon	melanurus	(Duméril, Bibron & Duméril, 1854)	No	si	Canseco L, Gutiérrez M. Anfibios y reptiles del Valle de Tehuacán-Cuicatlán. Ciudad de México: Comisión Nacional para el Conocimiento y Uso de la Biodiversidad. Fundación para la Reserva de la Biosfera Cuicatlán A.C., Benemérita Universidad Autónoma de Puebla; 2010.	48	ÁVILA-NÁJERA D.M , MENDOZA GD, VILLARREAL O, SERNA- LAGUNES R. 2018. USO Y VALOR CULTURAL DE LA HERPETOFAUNA EN MÉXICO: UNA REVISIÓN DE LAS ÚLTIMAS DOS DÉCADAS (1997-2017). Acta Zoológica Mexicana Nueva Serie. Vol 34: 1-15. https://doi.org/10.21829/azm.2018.3412126 .	131
reptilia	Serpentes	Colubridae	Drymarchon	melanurus	(Duméril, Bibron & Duméril, 1854)	No	si	Canseco L, Gutiérrez M. Anfibios y reptiles del Valle de Tehuacán-Cuicatlán. Ciudad de México: Comisión Nacional para el Conocimiento y Uso de la Biodiversidad. Fundación para la Reserva de la Biosfera Cuicatlán A.C., Benemérita Universidad Autónoma de Puebla; 2010.	48	Reyna-Rojas M.A.,García A.,Neri E.,Alagón A.,Monroy R. 2015. Conocimiento etnoherpetológico de dos comunidades aledañas a la Reserva Estatal Sierra de Montenegro, Morelos, México. Etnobiologia 13(2):37-48.	157
reptilia	Serpentes	Colubridae	Drymarchon	melanurus	(Duméril, Bibron & Duméril, 1854)	No	si	Canseco L, Gutiérrez M. Anfibios y reptiles del Valle de Tehuacán-Cuicatlán. Ciudad de México: Comisión Nacional para el Conocimiento y Uso de la Biodiversidad. Fundación para la Reserva de la Biosfera Cuicatlán A.C., Benemérita Universidad Autónoma de Puebla; 2010.	48	Monroy R. y García-Flores. 2013.LA FAUNA SILVESTRE CON VALOR DE USO EN LOS HUERTOS FRUTICOLAS TRADICIONALES DE LA COMUNIDAD INDÍGENA DE XOXOCOTLA, MORELOS, MÉXICO. Etnobiologia 11(1):44-52	153
reptilia	Serpentes	Colubridae	Drymobius	margaritiferus	(Schlegel, 1837)	No	si	Canseco L, Gutiérrez M. Anfibios y reptiles del Valle de Tehuacán-Cuicatlán. Ciudad de México: Comisión Nacional para el Conocimiento y Uso de la Biodiversidad. Fundación para la Reserva de la Biosfera Cuicatlán A.C., Benemérita Universidad Autónoma de Puebla; 2010.	48	ÁVILA-NÁJERA D.M , MENDOZA GD, VILLARREAL O, SERNA- LAGUNES R. 2018. USO Y VALOR CULTURAL DE LA HERPETOFAUNA EN MÉXICO: UNA REVISIÓN DE LAS ÚLTIMAS DOS DÉCADAS (1997-2017). Acta Zoológica Mexicana Nueva Serie. Vol 34: 1-15. https://doi.org/10.21829/azm.2018.3412126 .	131
reptilia	Serpentes	Colubridae	Lampropeltis	triangulum	(Lacépède, 1789)	No	si	Canseco L, Gutiérrez M. Anfibios y reptiles del Valle de Tehuacán-Cuicatlán. Ciudad de México: Comisión Nacional para el Conocimiento y Uso de la Biodiversidad. Fundación para la Reserva de la Biosfera Cuicatlán A.C., Benemérita Universidad Autónoma de Puebla; 2010.	48	ÁVILA-NÁJERA D.M , MENDOZA GD, VILLARREAL O, SERNA- LAGUNES R. 2018. USO Y VALOR CULTURAL DE LA HERPETOFAUNA EN MÉXICO: UNA REVISIÓN DE LAS ÚLTIMAS DOS DÉCADAS (1997-2017). Acta Zoológica Mexicana Nueva Serie. Vol 34: 1-15. https://doi.org/10.21829/azm.2018.3412126 .	131
reptilia	Serpentes	Colubridae	Oxybelis	aeneus	(Wagler, 1824)	No	si	Canseco L, Gutiérrez M. Anfibios y reptiles del Valle de Tehuacán-Cuicatlán. Ciudad de México: Comisión Nacional para el Conocimiento y Uso de la Biodiversidad. Fundación para la Reserva de la Biosfera Cuicatlán A.C., Benemérita Universidad Autónoma de Puebla; 2010.	48	ÁVILA-NÁJERA D.M , MENDOZA GD, VILLARREAL O, SERNA- LAGUNES R. 2018. USO Y VALOR CULTURAL DE LA HERPETOFAUNA EN MÉXICO: UNA REVISIÓN DE LAS ÚLTIMAS DOS DÉCADAS (1997-2017). Acta Zoológica Mexicana Nueva Serie. Vol 34: 1-15. https://doi.org/10.21829/azm.2018.3412126 .	131
reptilia	Serpentes	Colubridae	Oxybelis	aeneus	(Wagler, 1824)	No	si	Canseco L, Gutiérrez M. Anfibios y reptiles del Valle de Tehuacán-Cuicatlán. Ciudad de México: Comisión Nacional para el Conocimiento y Uso de la Biodiversidad. Fundación para la Reserva de la Biosfera Cuicatlán A.C., Benemérita Universidad Autónoma de Puebla; 2010.	48	Monroy R. y García-Flores. 2013.LA FAUNA SILVESTRE CON VALOR DE USO EN LOS HUERTOS FRUTICOLAS TRADICIONALES DE LA COMUNIDAD INDÍGENA DE XOXOCOTLA, MORELOS, MÉXICO. Etnobiologia 11(1):44-52	153
reptilia	Serpentes	Colubridae	Senticolis	triaspis	(Cope, 1866)	No	si	Canseco L, Gutiérrez M. Anfibios y reptiles del Valle de Tehuacán-Cuicatlán. Ciudad de México: Comisión Nacional para el Conocimiento y Uso de la Biodiversidad. Fundación para la Reserva de la Biosfera Cuicatlán A.C., Benemérita Universidad Autónoma de Puebla; 2010.	48	ÁVILA-NÁJERA D.M , MENDOZA GD, VILLARREAL O, SERNA- LAGUNES R. 2018. USO Y VALOR CULTURAL DE LA HERPETOFAUNA EN MÉXICO: UNA REVISIÓN DE LAS ÚLTIMAS DOS DÉCADAS (1997-2017). Acta Zoológica Mexicana Nueva Serie. Vol 34: 1-15. https://doi.org/10.21829/azm.2018.3412126 .	131
reptilia	Serpentes	Colubridae	Storeria	storerioides	(Cope, 1866)	No	si	Canseco L, Gutiérrez M. Anfibios y reptiles del Valle de Tehuacán-Cuicatlán. Ciudad de México: Comisión Nacional para el Conocimiento y Uso de la Biodiversidad. Fundación para la Reserva de la Biosfera Cuicatlán A.C., Benemérita Universidad Autónoma de Puebla; 2010.	48	ÁVILA-NÁJERA D.M , MENDOZA GD, VILLARREAL O, SERNA- LAGUNES R. 2018. USO Y VALOR CULTURAL DE LA HERPETOFAUNA EN MÉXICO: UNA REVISIÓN DE LAS ÚLTIMAS DOS DÉCADAS (1997-2017). Acta Zoológica Mexicana Nueva Serie. Vol 34: 1-15. https://doi.org/10.21829/azm.2018.3412126 .	131
reptilia	Serpentes	Colubridae	Tantilla	bocourti	(Günther, 1895)	No	si	Canseco L, Gutiérrez M. Anfibios y reptiles del Valle de Tehuacán-Cuicatlán. Ciudad de México: Comisión Nacional para el Conocimiento y Uso de la Biodiversidad. Fundación para la Reserva de la Biosfera Cuicatlán A.C., Benemérita Universidad Autónoma de Puebla; 2010.	48	ÁVILA-NÁJERA D.M , MENDOZA GD, VILLARREAL O, SERNA- LAGUNES R. 2018. USO Y VALOR CULTURAL DE LA HERPETOFAUNA EN MÉXICO: UNA REVISIÓN DE LAS ÚLTIMAS DOS DÉCADAS (1997-2017). Acta Zoológica Mexicana Nueva Serie. Vol 34: 1-15. https://doi.org/10.21829/azm.2018.3412126 .	131
reptilia	Serpentes	Colubridae	Trimorphodon	tau	Cope, 1870	No	si	Canseco L, Gutiérrez M. Anfibios y reptiles del Valle de Tehuacán-Cuicatlán. Ciudad de México: Comisión Nacional para el Conocimiento y Uso de la Biodiversidad. Fundación para la Reserva de la Biosfera Cuicatlán A.C., Benemérita Universidad Autónoma de Puebla; 2010.	48	ÁVILA-NÁJERA D.M , MENDOZA GD, VILLARREAL O, SERNA- LAGUNES R. 2018. USO Y VALOR CULTURAL DE LA HERPETOFAUNA EN MÉXICO: UNA REVISIÓN DE LAS ÚLTIMAS DOS DÉCADAS (1997-2017). Acta Zoológica Mexicana Nueva Serie. Vol 34: 1-15. https://doi.org/10.21829/azm.2018.3412126 .	131
reptilia	Serpentes	Elapidae	Micrurus	laticollaris	Liner, 1994	No	si	Canseco L, Gutiérrez M. Anfibios y reptiles del Valle de Tehuacán-Cuicatlán. Ciudad de México: Comisión Nacional para el Conocimiento y Uso de la Biodiversidad. Fundación para la Reserva de la Biosfera Cuicatlán A.C., Benemérita Universidad Autónoma de Puebla; 2010.	48	Alarcón-Chaires P. Flora, Fauna y apropiación de la naturaleza en la región nahua de Michoacán. COINBIO, Proyecto de conservación de la biodiversidad en comunidades indígenas de los estados de Oaxaca, Michoacán y Guerrero, CIECO UNAM, Comunidad Indígena El Coire; 2005.	130
reptilia	Serpentes	Viperidae	Crotalus	molossus	Baird & Girard, 1853	No	si	Canseco L, Gutiérrez M. Anfibios y reptiles del Valle de Tehuacán-Cuicatlán. Ciudad de México: Comisión Nacional para el Conocimiento y Uso de la Biodiversidad. Fundación para la Reserva de la Biosfera Cuicatlán A.C., Benemérita Universidad Autónoma de Puebla; 2010.	48	ÁVILA-NÁJERA D.M , MENDOZA GD, VILLARREAL O, SERNA- LAGUNES R. 2018. USO Y VALOR CULTURAL DE LA HERPETOFAUNA EN MÉXICO: UNA REVISIÓN DE LAS ÚLTIMAS DOS DÉCADAS (1997-2017). Acta Zoológica Mexicana Nueva Serie. Vol 34: 1-15. https://doi.org/10.21829/azm.2018.3412126 .	131
reptilia	Serpentes	Viperidae	Crotalus	ravus	Cope, 1865	No	si	Canseco L, Gutiérrez M. Anfibios y reptiles del Valle de Tehuacán-Cuicatlán. Ciudad de México: Comisión Nacional para el Conocimiento y Uso de la Biodiversidad. Fundación para la Reserva de la Biosfera Cuicatlán A.C., Benemérita Universidad Autónoma de Puebla; 2010.	48	ÁVILA-NÁJERA D.M , MENDOZA GD, VILLARREAL O, SERNA- LAGUNES R. 2018. USO Y VALOR CULTURAL DE LA HERPETOFAUNA EN MÉXICO: UNA REVISIÓN DE LAS ÚLTIMAS DOS DÉCADAS (1997-2017). Acta Zoológica Mexicana Nueva Serie. Vol 34: 1-15. https://doi.org/10.21829/azm.2018.3412126 .	131
reptilia	Serpentes	Viperidae	Crotalus	scutulatus	Cope, 1875	No	si	Canseco L, Gutiérrez M. Anfibios y reptiles del Valle de Tehuacán-Cuicatlán. Ciudad de México: Comisión Nacional para el Conocimiento y Uso de la Biodiversidad. Fundación para la Reserva de la Biosfera Cuicatlán A.C., Benemérita Universidad Autónoma de Puebla; 2010.	48	ÁVILA-NÁJERA D.M , MENDOZA GD, VILLARREAL O, SERNA- LAGUNES R. 2018. USO Y VALOR CULTURAL DE LA HERPETOFAUNA EN MÉXICO: UNA REVISIÓN DE LAS ÚLTIMAS DOS DÉCADAS (1997-2017). Acta Zoológica Mexicana Nueva Serie. Vol 34: 1-15. https://doi.org/10.21829/azm.2018.3412126 .	131
reptilia	Testudines	Kinosternidae	Kinosternon	integrum	Le Conte, 1854	No	si	Canseco L, Gutiérrez M. Anfibios y reptiles del Valle de Tehuacán-Cuicatlán. Ciudad de México: Comisión Nacional para el Conocimiento y Uso de la Biodiversidad. Fundación para la Reserva de la Biosfera Cuicatlán A.C., Benemérita Universidad Autónoma de Puebla; 2010.	48	Alarcón-Chaires P. Flora, Fauna y apropiación de la naturaleza en la región nahua de Michoacán. COINBIO, Proyecto de conservación de la biodiversidad en comunidades indígenas de los estados de Oaxaca, Michoacán y Guerrero, CIECO UNAM, Comunidad Indígena El Coire; 2005.	130
amphibia	Caudata	Ambystomatidae	Ambystoma	tigrinum	(Green, 1825)	No	si	GBIF.org (3rd October 2018) GBIF Occurrence Download https://doi.org/10.15468/dl.kfibqf	54	ÁVILA-NÁJERA D.M , MENDOZA GD, VILLARREAL O, SERNA- LAGUNES R. 2018. USO Y VALOR CULTURAL DE LA HERPETOFAUNA EN MÉXICO: UNA REVISIÓN DE LAS ÚLTIMAS DOS DÉCADAS (1997-2017). Acta Zoológica Mexicana Nueva Serie. Vol 34: 1-15. https://doi.org/10.21829/azm.2018.3412126 .	131
reptilia	Serpentes	Elapidae	Micrurus	browni	Liner, 1994	No	si	GBIF.org (3rd October 2018) GBIF Occurrence Download https://doi.org/10.15468/dl.kfibqf	54	ÁVILA-NÁJERA D.M , MENDOZA GD, VILLARREAL O, SERNA- LAGUNES R. 2018. USO Y VALOR CULTURAL DE LA HERPETOFAUNA EN MÉXICO: UNA REVISIÓN DE LAS ÚLTIMAS DOS DÉCADAS (1997-2017). Acta Zoológica Mexicana Nueva Serie. Vol 34: 1-15. https://doi.org/10.21829/azm.2018.3412126 .	131
Insecta	Hymenoptera	Apidae	Plebeia	frontalis	(Friese, 1911)	no	si	Vergara Briceño C H, Comisión nacional para el conocimiento y uso de la biodiversidad C (2018). Actualización de la base de datos del proyecto H278 Apoidea (Hymenoptera) del Valle de Zapotitlán de las Salinas, Puebla. Comisión nacional para el conocimiento y uso de la biodiversidad. Occurrence dataset https://doi.org/10.15468/wv3xpz accessed via GBIF.org on 2019-01-22.	58	Ramos-Elorduy J. y Pino-Moreno 2001. EL CONSUMO DE INSECTOS ENTRE LOS LACANDONES DE LA COMUNIDAD BETHEL Y SU VALOR NUTRITIVO. Etnobiologia 1:24-43.	164
Insecta	Coleoptera	Dynastidae	Strategus	aloeus	(Linnaeus, 1758)	no	si	Morón Ríos M Á, Comisión nacional para el conocimiento y uso de la biodiversidad C (2018). Diversidad de coleópteros scarabaeoidea del estado de Puebla (I). Comisión nacional para el conocimiento y uso de la biodiversidad. Occurrence dataset https://doi.org/10.15468/m5pubu accessed via GBIF.org on 2019-02-05. Aragón García, A. 2001. Diversidad de los coleópteros Scarabaeiodea del estado de Puebla…	61	Ramos-Elorduy J. y Pino-Moreno 2004. Los Coleoptera Comestibles de México. Anales del Instituto de Biología, Universidad Nacional Autónoma de México, Serie Zoología 75(1): 149-183.	31
Insecta	Coleoptera	Dynastidae	Strategus	aloeus	(Linnaeus, 1758)	no	si	Morón Ríos M Á, Comisión nacional para el conocimiento y uso de la biodiversidad C (2018). Diversidad de coleópteros scarabaeoidea del estado de Puebla (I). Comisión nacional para el conocimiento y uso de la biodiversidad. Occurrence dataset https://doi.org/10.15468/m5pubu accessed via GBIF.org on 2019-02-05. Aragón García, A. 2001. Diversidad de los coleópteros Scarabaeiodea del estado de Puebla…	61	Serrano-González R., Guerrero-Martínez F., Pichardo-Barreiro Y y Serrano-Velázquez R. 2013.LOS ARTRÓPODOS MEDICINALES EN TRES FUENTES NOVOHISPANAS DEL SIGLO XVI. Etnobiologia 11(2):24-34.	159
Insecta	Coleoptera	Melolonthidae	Phyllophaga	obsoleta	(Blanchard, 1851)	no	si	Morón Ríos M Á, Comisión nacional para el conocimiento y uso de la biodiversidad C (2018). Diversidad de coleópteros scarabaeoidea del estado de Puebla (I). Comisión nacional para el conocimiento y uso de la biodiversidad. Occurrence dataset https://doi.org/10.15468/m5pubu accessed via GBIF.org on 2019-02-05. Aragón García, A. 2001. Diversidad de los coleópteros Scarabaeiodea del estado de Puebla…	61	Gomez B., Castro A., Junghans C., Ruiz-Montoya L., Vilalobos F.J. 2000. ETHNOECOLOGY OF WHITE GRUBS (COLEOPTERA: MELOLONTHIDAE) AMONG THE TZELTAL MAYA OF CHIAPAS. Journal of Elhnobiology 20(1): 43-59	146
Insecta	Coleoptera	Melolonthidae	Phyllophaga	obsoleta	(Blanchard, 1851)	no	si	Morón Ríos M Á, Comisión nacional para el conocimiento y uso de la biodiversidad C (2018). Diversidad de coleópteros scarabaeoidea del estado de Puebla (I). Comisión nacional para el conocimiento y uso de la biodiversidad. Occurrence dataset https://doi.org/10.15468/m5pubu accessed via GBIF.org on 2019-02-05. Aragón García, A. 2001. Diversidad de los coleópteros Scarabaeiodea del estado de Puebla…	61	Lopez de la Cruz E., Gómez y Gómez B., Sánchez-Cortés M.S., Junghans C., y Martínez-Jiménez L.V. 2015. Insectos útiles entre los tsotsiles del municipio de San Andrés Larráinzar, Chiapas, México.Etnobiología 13 (2):72-84.	152
Insecta	Coleoptera	Cetoniidae	Cotinis	mutabilis	(Gory and Percheron, 1833)	no	si	Morón Ríos M Á, Comisión nacional para el conocimiento y uso de la biodiversidad C (2018). Diversidad de coleópteros scarabaeoidea del estado de Puebla (I). Comisión nacional para el conocimiento y uso de la biodiversidad. Occurrence dataset https://doi.org/10.15468/m5pubu accessed via GBIF.org on 2019-02-05. Aragón García, A. 2001. Diversidad de los coleópteros Scarabaeiodea del estado de Puebla…	61	Ramos-Elorduy J. 2006. Threatened edible insects in Hidalgo, Mexico and some measures to preserve them. Journal of Ethnobiology and Ethnomedicine 2:51 doi:10.1186/1746-4269-2-61	163
Insecta	Coleoptera	Cetoniidae	Cotinis	mutabilis	(Gory and Percheron, 1833)	no	si	Morón Ríos M Á, Comisión nacional para el conocimiento y uso de la biodiversidad C (2018). Diversidad de coleópteros scarabaeoidea del estado de Puebla (I). Comisión nacional para el conocimiento y uso de la biodiversidad. Occurrence dataset https://doi.org/10.15468/m5pubu accessed via GBIF.org on 2019-02-05. Aragón García, A. 2001. Diversidad de los coleópteros Scarabaeiodea del estado de Puebla…	61	Lopez de la Cruz E., Gómez y Gómez B., Sánchez-Cortés M.S., Junghans C., y Martínez-Jiménez L.V. 2015. Insectos útiles entre los tsotsiles del municipio de San Andrés Larráinzar, Chiapas, México.Etnobiología 13 (2):72-84.	152
Insecta	Lepidoptera	Nymphalidae	Nymphalis	antiopa	(Linnaeus, 1758)	no	si	Martínez L., M. A. 2013. Estudio lepidopterofaunístico en la Reserva de la Biosfera Tehuacán-Cuicatlán, Oaxaca-Puebla. Universidad Nacional Autónoma de México. Facultad de Ciencias. Base de datos SNIB-CONABIO proyecto No. BK062, V010, T025, R256, M099, J123_Mariposas, J083, H210, H209, B150, P065,P063, A025. México, D. F. MARIPOSA-CONABIO	57	Ramos-Elorduy J. , Pino-Moreno MP., Vázquez A., Landero I., Oliva-Rivera H., Camacho V. 2011. Edible Lepidoptera in Mexico: Geographic distribution, ethnicity, economic and nutritional importance for rural people. Journal of Ethnobiology and Ethnomedicine 7:2 Disponible en: http://www.ethnobiomed.com/content/7/1/2	33
Insecta	Lepidoptera	Pieridae	Phoebis	agarithe	(Boisduval, 1836)	no	si	Martínez L., M. A. 2013. Estudio lepidopterofaunístico en la Reserva de la Biosfera Tehuacán-Cuicatlán, Oaxaca-Puebla. Universidad Nacional Autónoma de México. Facultad de Ciencias. Base de datos SNIB-CONABIO proyecto No. BK062, V010, T025, R256, M099, J123_Mariposas, J083, H210, H209, B150, P065,P063, A025. México, D. F. MARIPOSA-CONABIO	57	Ramos-Elorduy J. , Pino-Moreno MP., Vázquez A., Landero I., Oliva-Rivera H., Camacho V. 2011. Edible Lepidoptera in Mexico: Geographic distribution, ethnicity, economic and nutritional importance for rural people. Journal of Ethnobiology and Ethnomedicine 7:2 Disponible en: http://www.ethnobiomed.com/content/7/1/3	33
Insecta	Lepidoptera	Nymphalidae	Vanessa	annabella	(Field, 1971)	no	si	Martínez L., M. A. 2013. Estudio lepidopterofaunístico en la Reserva de la Biosfera Tehuacán-Cuicatlán, Oaxaca-Puebla. Universidad Nacional Autónoma de México. Facultad de Ciencias. Base de datos SNIB-CONABIO proyecto No. BK062, V010, T025, R256, M099, J123_Mariposas, J083, H210, H209, B150, P065,P063, A025. México, D. F. MARIPOSA-CONABIO	57	Ramos-Elorduy J. , Pino-Moreno MP., Vázquez A., Landero I., Oliva-Rivera H., Camacho V. 2011. Edible Lepidoptera in Mexico: Geographic distribution, ethnicity, economic and nutritional importance for rural people. Journal of Ethnobiology and Ethnomedicine 7:2 Disponible en: http://www.ethnobiomed.com/content/7/1/4	33
Insecta	Lepidoptera	Pieridae	Leptophobia	aripa	(Boisduval, 1836)	no	si	Martínez L., M. A. 2013. Estudio lepidopterofaunístico en la Reserva de la Biosfera Tehuacán-Cuicatlán, Oaxaca-Puebla. Universidad Nacional Autónoma de México. Facultad de Ciencias. Base de datos SNIB-CONABIO proyecto No. BK062, V010, T025, R256, M099, J123_Mariposas, J083, H210, H209, B150, P065,P063, A025. México, D. F. MARIPOSA-CONABIO	57	Ramos-Elorduy J. , Pino-Moreno MP., Vázquez A., Landero I., Oliva-Rivera H., Camacho V. 2011. Edible Lepidoptera in Mexico: Geographic distribution, ethnicity, economic and nutritional importance for rural people. Journal of Ethnobiology and Ethnomedicine 7:2 Disponible en: http://www.ethnobiomed.com/content/7/1/5	33
Insecta	Lepidoptera	Nymphalidae	Danaus	gilippus	(Cramer, 1775)	no	si	Martínez L., M. A. 2013. Estudio lepidopterofaunístico en la Reserva de la Biosfera Tehuacán-Cuicatlán, Oaxaca-Puebla. Universidad Nacional Autónoma de México. Facultad de Ciencias. Base de datos SNIB-CONABIO proyecto No. BK062, V010, T025, R256, M099, J123_Mariposas, J083, H210, H209, B150, P065,P063, A025. México, D. F. MARIPOSA-CONABIO	57	Ramos-Elorduy J. , Pino-Moreno MP., Vázquez A., Landero I., Oliva-Rivera H., Camacho V. 2011. Edible Lepidoptera in Mexico: Geographic distribution, ethnicity, economic and nutritional importance for rural people. Journal of Ethnobiology and Ethnomedicine 7:2 Disponible en: http://www.ethnobiomed.com/content/7/1/6	33
Insecta	Lepidoptera	Nymphalidae	Chlosyne	lacinia	(Geyer, 1837)	no	si	Martínez L., M. A. 2013. Estudio lepidopterofaunístico en la Reserva de la Biosfera Tehuacán-Cuicatlán, Oaxaca-Puebla. Universidad Nacional Autónoma de México. Facultad de Ciencias. Base de datos SNIB-CONABIO proyecto No. BK062, V010, T025, R256, M099, J123_Mariposas, J083, H210, H209, B150, P065,P063, A025. México, D. F. MARIPOSA-CONABIO	57	Ramos-Elorduy J. , Pino-Moreno MP., Vázquez A., Landero I., Oliva-Rivera H., Camacho V. 2011. Edible Lepidoptera in Mexico: Geographic distribution, ethnicity, economic and nutritional importance for rural people. Journal of Ethnobiology and Ethnomedicine 7:2 Disponible en: http://www.ethnobiomed.com/content/7/1/7	33
Insecta	Lepidoptera	Papilionidae	Papilio	multicaudata	Kirby, 1884	no	si	Martínez L., M. A. 2013. Estudio lepidopterofaunístico en la Reserva de la Biosfera Tehuacán-Cuicatlán, Oaxaca-Puebla. Universidad Nacional Autónoma de México. Facultad de Ciencias. Base de datos SNIB-CONABIO proyecto No. BK062, V010, T025, R256, M099, J123_Mariposas, J083, H210, H209, B150, P065,P063, A025. México, D. F. MARIPOSA-CONABIO	57	Ramos-Elorduy J. , Pino-Moreno MP., Vázquez A., Landero I., Oliva-Rivera H., Camacho V. 2011. Edible Lepidoptera in Mexico: Geographic distribution, ethnicity, economic and nutritional importance for rural people. Journal of Ethnobiology and Ethnomedicine 7:2 Disponible en: http://www.ethnobiomed.com/content/7/1/8	33
Insecta	Lepidoptera	Pieridae	Catasticta	nimbice	(Boisduval, 1836)	no	si	Martínez L., M. A. 2013. Estudio lepidopterofaunístico en la Reserva de la Biosfera Tehuacán-Cuicatlán, Oaxaca-Puebla. Universidad Nacional Autónoma de México. Facultad de Ciencias. Base de datos SNIB-CONABIO proyecto No. BK062, V010, T025, R256, M099, J123_Mariposas, J083, H210, H209, B150, P065,P063, A025. México, D. F. MARIPOSA-CONABIO	57	Ramos-Elorduy J. , Pino-Moreno MP., Vázquez A., Landero I., Oliva-Rivera H., Camacho V. 2011. Edible Lepidoptera in Mexico: Geographic distribution, ethnicity, economic and nutritional importance for rural people. Journal of Ethnobiology and Ethnomedicine 7:2 Disponible en: http://www.ethnobiomed.com/content/7/1/9	33
Insecta	Lepidoptera	Pieridae	Phoebis	philea	(Linnaeus, 1763)	no	si	Martínez L., M. A. 2013. Estudio lepidopterofaunístico en la Reserva de la Biosfera Tehuacán-Cuicatlán, Oaxaca-Puebla. Universidad Nacional Autónoma de México. Facultad de Ciencias. Base de datos SNIB-CONABIO proyecto No. BK062, V010, T025, R256, M099, J123_Mariposas, J083, H210, H209, B150, P065,P063, A025. México, D. F. MARIPOSA-CONABIO	57	Ramos-Elorduy J. , Pino-Moreno MP., Vázquez A., Landero I., Oliva-Rivera H., Camacho V. 2011. Edible Lepidoptera in Mexico: Geographic distribution, ethnicity, economic and nutritional importance for rural people. Journal of Ethnobiology and Ethnomedicine 7:2 Disponible en: http://www.ethnobiomed.com/content/7/1/10	33
Insecta	Lepidoptera	Nymphalidae	Danaus	plexippus	(Linnaeus, 1758)	no	si	Martínez L., M. A. 2013. Estudio lepidopterofaunístico en la Reserva de la Biosfera Tehuacán-Cuicatlán, Oaxaca-Puebla. Universidad Nacional Autónoma de México. Facultad de Ciencias. Base de datos SNIB-CONABIO proyecto No. BK062, V010, T025, R256, M099, J123_Mariposas, J083, H210, H209, B150, P065,P063, A025. México, D. F. MARIPOSA-CONABIO	57	Ramos-Elorduy J. , Pino-Moreno MP., Vázquez A., Landero I., Oliva-Rivera H., Camacho V. 2011. Edible Lepidoptera in Mexico: Geographic distribution, ethnicity, economic and nutritional importance for rural people. Journal of Ethnobiology and Ethnomedicine 7:2 Disponible en: http://www.ethnobiomed.com/content/7/1/11	33
Insecta	Lepidoptera	Pieridae	Pontia	protodice	(Boisduval & LeConte, [1830])	no	si	Martínez L., M. A. 2013. Estudio lepidopterofaunístico en la Reserva de la Biosfera Tehuacán-Cuicatlán, Oaxaca-Puebla. Universidad Nacional Autónoma de México. Facultad de Ciencias. Base de datos SNIB-CONABIO proyecto No. BK062, V010, T025, R256, M099, J123_Mariposas, J083, H210, H209, B150, P065,P063, A025. México, D. F. MARIPOSA-CONABIO	57	Ramos-Elorduy J. , Pino-Moreno MP., Vázquez A., Landero I., Oliva-Rivera H., Camacho V. 2011. Edible Lepidoptera in Mexico: Geographic distribution, ethnicity, economic and nutritional importance for rural people. Journal of Ethnobiology and Ethnomedicine 7:2 Disponible en: http://www.ethnobiomed.com/content/7/1/12	33
Insecta	Lepidoptera	Pieridae	Eurema	salome	(C. Felder & R. Felder, 1861)	no	si	Martínez L., M. A. 2013. Estudio lepidopterofaunístico en la Reserva de la Biosfera Tehuacán-Cuicatlán, Oaxaca-Puebla. Universidad Nacional Autónoma de México. Facultad de Ciencias. Base de datos SNIB-CONABIO proyecto No. BK062, V010, T025, R256, M099, J123_Mariposas, J083, H210, H209, B150, P065,P063, A025. México, D. F. MARIPOSA-CONABIO	57	Ramos-Elorduy J. , Pino-Moreno MP., Vázquez A., Landero I., Oliva-Rivera H., Camacho V. 2011. Edible Lepidoptera in Mexico: Geographic distribution, ethnicity, economic and nutritional importance for rural people. Journal of Ethnobiology and Ethnomedicine 7:2 Disponible en: http://www.ethnobiomed.com/content/7/1/13	33
Insecta	Lepidoptera	Pieridae	Phoebis	sennae	(Linnaeus, 1758)	no	si	Martínez L., M. A. 2013. Estudio lepidopterofaunístico en la Reserva de la Biosfera Tehuacán-Cuicatlán, Oaxaca-Puebla. Universidad Nacional Autónoma de México. Facultad de Ciencias. Base de datos SNIB-CONABIO proyecto No. BK062, V010, T025, R256, M099, J123_Mariposas, J083, H210, H209, B150, P065,P063, A025. México, D. F. MARIPOSA-CONABIO	57	Ramos-Elorduy J. , Pino-Moreno MP., Vázquez A., Landero I., Oliva-Rivera H., Camacho V. 2011. Edible Lepidoptera in Mexico: Geographic distribution, ethnicity, economic and nutritional importance for rural people. Journal of Ethnobiology and Ethnomedicine 7:2 Disponible en: http://www.ethnobiomed.com/content/7/1/14	33
Insecta	Lepidoptera	Nymphalidae	Vanessa	virginiensis	(Drury, 1773)	no	si	Martínez L., M. A. 2013. Estudio lepidopterofaunístico en la Reserva de la Biosfera Tehuacán-Cuicatlán, Oaxaca-Puebla. Universidad Nacional Autónoma de México. Facultad de Ciencias. Base de datos SNIB-CONABIO proyecto No. BK062, V010, T025, R256, M099, J123_Mariposas, J083, H210, H209, B150, P065,P063, A025. México, D. F. MARIPOSA-CONABIO	57	Ramos-Elorduy J. , Pino-Moreno MP., Vázquez A., Landero I., Oliva-Rivera H., Camacho V. 2011. Edible Lepidoptera in Mexico: Geographic distribution, ethnicity, economic and nutritional importance for rural people. Journal of Ethnobiology and Ethnomedicine 7:2 Disponible en: http://www.ethnobiomed.com/content/7/1/15	33
Insecta	Hymenoptera	Formicidae	Camponotus	nd		no	si	Ríos-Casanova L., Valiente-Banuet A. y Rico-Gray V. 2004. Las hormigas del Valle de Tehuacán (Hymenoptera:Formicidae): una comparación con otras zonas áridas de México. Acta Zoológica Mexicana (nueva serie) Año 20. Número 001:37-54.	60	Ramos-Elorduy J. 2006. Threatened edible insects in Hidalgo, Mexico and some measures to preserve them. Journal of Ethnobiology and Ethnomedicine 2:51 doi:10.1186/1746-4269-2-61	163
Aves	Accipitriformes	Accipitridae	Pandion	haliaetus	(Linnaeus, 1758)	no	si	Vazquez L., Vázquez-Reyes J.A. y Arizmendi M.C. 2009. Registro del gavilán pescador (Pandion haliaetus) en el valle de Tehuacán-Cuicatlán, norte de Oaxaca.HUITZIL 10(1):24-26	118	Alarcón-Chaires P. Flora, Fauna y apropiación de la naturaleza en la región nahua de Michoacán. COINBIO, Proyecto de conservación de la biodiversidad en comunidades indígenas de los estados de Oaxaca, Michoacán y Guerrero, CIECO UNAM, Comunidad Indígena El Coire; 2005.	130
Aves	Passeriformes	Parulidae	Cardellina	canadensis	(Linnaeus, 1766)	no	si	CONABIO 2015. AvesMx. Reserva de la biósfera de Tehuacán-Cuicatlán. http://avesmx.conabio.gob.mx/FichaRegion.html#ANP_134 Accesed on 30 March 2018.	56	Jaimes Yescas M.I., G. Gómez Álvarez, N. Pacheco Coronel y S.R. Reyes Gómez. 2014. Uso y manejo de la avifauna en San Miguel Tzinacapan, municipio de Cuetzalan del Progreso, Puebla, México. En: Vásquez–Dávila, M. A. (Ed.): Aves, personas y culturas. Estudios de Etno–ornitología 1. CONACYT/ITVO/Carteles Editores/UTCH. Oaxaca, México. p. 243-259.	149
Aves	Pelecaniformes	Ardeidae	Bubulcus	ibis	(Linnaeus, 1758)	no	si	CONABIO 2015. AvesMx. Reserva de la biósfera de Tehuacán-Cuicatlán. http://avesmx.conabio.gob.mx/FichaRegion.html#ANP_134 Accesed on 30 March 2018.	56	De la Cruz Montesino, F., M.A. Vásquez–Dávila, M.P. Jerez Salas, E.A. Montaño Contreras y Y. Villegas Aparicio. 2014. Aves silvestres y domésticas de los chontales de San Andrés Tlahuilotepec, Distrito de Yautepec, Oaxaca, México. En: Vásquez– Dávila, M. A. (Ed.): Aves, personas y culturas. Estudios de Etno–ornitología 1. CONACYT/ITVO/Carteles Editores/UTCH. Oaxaca, México. p. 169-186.	140
Aves	Passeriformes	Icteridae	Agelaius	phoeniceus	(Linnaeus, 1766)	no	si	CONABIO 2015. AvesMx. Reserva de la biósfera de Tehuacán-Cuicatlán. http://avesmx.conabio.gob.mx/FichaRegion.html#ANP_134 Accesed on 30 March 2018.	56	Roldán-Clarà B, Toledo V, Espejel I. The use of birds as pets in Mexico. Journal of Ethnobiology and Ethnomedicine.2017; 13:35.	72
Aves	Tinamiformes	Tinamidae	Crypturellus	cinnamomeus	(Lesson, 1842)	no	si	CONABIO 2015. AvesMx. Reserva de la biósfera de Tehuacán-Cuicatlán. http://avesmx.conabio.gob.mx/FichaRegion.html#ANP_134 Accesed on 30 March 2018.	56	Retana Guiascón, O.G., R.A. Puc Gil y L.G. Martínez Pech. 2014. Uso de la fauna silvestre por comunidades mayas de Campeche, México: El caso de las aves. En: Vásquez–Dávila, M. A. (Ed.): Aves, personas y culturas. Estudios de Etno–ornitología 1. CONACYT/ ITVO/Carteles Editores/UTCH. Oaxaca, México. p. 35–46.	156
Aves	Columbiformes	Columbidae	Leptotila	verreauxi	(Bonaparte, 1855)	no	si	CONABIO 2015. AvesMx. Reserva de la biósfera de Tehuacán-Cuicatlán. http://avesmx.conabio.gob.mx/FichaRegion.html#ANP_134 Accesed on 30 March 2018.	56	Retana Guiascón, O.G., R.A. Puc Gil y L.G. Martínez Pech. 2014. Uso de la fauna silvestre por comunidades mayas de Campeche, México: El caso de las aves. En: Vásquez–Dávila, M. A. (Ed.): Aves, personas y culturas. Estudios de Etno–ornitología 1. CONACYT/ ITVO/Carteles Editores/UTCH. Oaxaca, México. p. 35–46.	156
Aves	Columbiformes	Columbidae	Leptotila	verreauxi	(Bonaparte, 1855)	no	si	CONABIO 2015. AvesMx. Reserva de la biósfera de Tehuacán-Cuicatlán. http://avesmx.conabio.gob.mx/FichaRegion.html#ANP_134 Accesed on 30 March 2018.	56	De la Cruz Montesino, F., M.A. Vásquez–Dávila, M.P. Jerez Salas, E.A. Montaño Contreras y Y. Villegas Aparicio. 2014. Aves silvestres y domésticas de los chontales de San Andrés Tlahuilotepec, Distrito de Yautepec, Oaxaca, México. En: Vásquez– Dávila, M. A. (Ed.): Aves, personas y culturas. Estudios de Etno–ornitología 1. CONACYT/ITVO/Carteles Editores/UTCH. Oaxaca, México. p. 169-186.	140
Aves	Columbiformes	Columbidae	Leptotila	verreauxi	(Bonaparte, 1855)	no	si	CONABIO 2015. AvesMx. Reserva de la biósfera de Tehuacán-Cuicatlán. http://avesmx.conabio.gob.mx/FichaRegion.html#ANP_134 Accesed on 30 March 2018.	56	Alarcón-Chaires P. Flora, Fauna y apropiación de la naturaleza en la región nahua de Michoacán. COINBIO, Proyecto de conservación de la biodiversidad en comunidades indígenas de los estados de Oaxaca, Michoacán y Guerrero, CIECO UNAM, Comunidad Indígena El Coire; 2005.	130
Aves	Apodiformes	Trochilidae	Colibri	thalassinus	(Swainson, 1827)	no	si	CONABIO 2015. AvesMx. Reserva de la biósfera de Tehuacán-Cuicatlán. http://avesmx.conabio.gob.mx/FichaRegion.html#ANP_134 Accesed on 30 March 2018.	56	Jaimes Yescas M.I., G. Gómez Álvarez, N. Pacheco Coronel y S.R. Reyes Gómez. 2014. Uso y manejo de la avifauna en San Miguel Tzinacapan, municipio de Cuetzalan del Progreso, Puebla, México. En: Vásquez–Dávila, M. A. (Ed.): Aves, personas y culturas. Estudios de Etno–ornitología 1. CONACYT/ITVO/Carteles Editores/UTCH. Oaxaca, México. p. 243-259.	149
Aves	Apodiformes	Trochilidae	Lampornis	amethystinus	Swainson, 1827	no	si	CONABIO 2015. AvesMx. Reserva de la biósfera de Tehuacán-Cuicatlán. http://avesmx.conabio.gob.mx/FichaRegion.html#ANP_134 Accesed on 30 March 2018.	56	Jaimes Yescas M.I., G. Gómez Álvarez, N. Pacheco Coronel y S.R. Reyes Gómez. 2014. Uso y manejo de la avifauna en San Miguel Tzinacapan, municipio de Cuetzalan del Progreso, Puebla, México. En: Vásquez–Dávila, M. A. (Ed.): Aves, personas y culturas. Estudios de Etno–ornitología 1. CONACYT/ITVO/Carteles Editores/UTCH. Oaxaca, México. p. 243-259.	149
Aves	Apodiformes	Trochilidae	Atthis	heloisa	(Lesson & Delattre, 1839)	no	si	CONABIO 2015. AvesMx. Reserva de la biósfera de Tehuacán-Cuicatlán. http://avesmx.conabio.gob.mx/FichaRegion.html#ANP_134 Accesed on 30 March 2018.	56	Jaimes Yescas M.I., G. Gómez Álvarez, N. Pacheco Coronel y S.R. Reyes Gómez. 2014. Uso y manejo de la avifauna en San Miguel Tzinacapan, municipio de Cuetzalan del Progreso, Puebla, México. En: Vásquez–Dávila, M. A. (Ed.): Aves, personas y culturas. Estudios de Etno–ornitología 1. CONACYT/ITVO/Carteles Editores/UTCH. Oaxaca, México. p. 243-259.	149
Aves	Apodiformes	Trochilidae	Amazilia	beryllina	(Deppe, 1830)	no	si	CONABIO 2015. AvesMx. Reserva de la biósfera de Tehuacán-Cuicatlán. http://avesmx.conabio.gob.mx/FichaRegion.html#ANP_134 Accesed on 30 March 2018.	56	Jaimes Yescas M.I., G. Gómez Álvarez, N. Pacheco Coronel y S.R. Reyes Gómez. 2014. Uso y manejo de la avifauna en San Miguel Tzinacapan, municipio de Cuetzalan del Progreso, Puebla, México. En: Vásquez–Dávila, M. A. (Ed.): Aves, personas y culturas. Estudios de Etno–ornitología 1. CONACYT/ITVO/Carteles Editores/UTCH. Oaxaca, México. p. 243-259.	149
Aves	Accipitriformes	Accipitridae	Buteogallus	urubitinga	(Gmelin, 1788)	no	si	CONABIO 2015. AvesMx. Reserva de la biósfera de Tehuacán-Cuicatlán. http://avesmx.conabio.gob.mx/FichaRegion.html#ANP_134 Accesed on 30 March 2018.	56	Alarcón-Chaires P. Flora, Fauna y apropiación de la naturaleza en la región nahua de Michoacán. COINBIO, Proyecto de conservación de la biodiversidad en comunidades indígenas de los estados de Oaxaca, Michoacán y Guerrero, CIECO UNAM, Comunidad Indígena El Coire; 2005.	130
Aves	Accipitriformes	Accipitridae	Buteo	brachyurus	Vieillot, 1816	no	si	CONABIO 2015. AvesMx. Reserva de la biósfera de Tehuacán-Cuicatlán. http://avesmx.conabio.gob.mx/FichaRegion.html#ANP_134 Accesed on 30 March 2018.	56	Alarcón-Chaires P. Flora, Fauna y apropiación de la naturaleza en la región nahua de Michoacán. COINBIO, Proyecto de conservación de la biodiversidad en comunidades indígenas de los estados de Oaxaca, Michoacán y Guerrero, CIECO UNAM, Comunidad Indígena El Coire; 2005.	130
Aves	Strigiformes	Strigidae	Megascops	trichopsis	(Wagler, 1832)	no	si	CONABIO 2015. AvesMx. Reserva de la biósfera de Tehuacán-Cuicatlán. http://avesmx.conabio.gob.mx/FichaRegion.html#ANP_134 Accesed on 30 March 2018.	56	De la Cruz Montesino, F., M.A. Vásquez–Dávila, M.P. Jerez Salas, E.A. Montaño Contreras y Y. Villegas Aparicio. 2014. Aves silvestres y domésticas de los chontales de San Andrés Tlahuilotepec, Distrito de Yautepec, Oaxaca, México. En: Vásquez– Dávila, M. A. (Ed.): Aves, personas y culturas. Estudios de Etno–ornitología 1. CONACYT/ITVO/Carteles Editores/UTCH. Oaxaca, México. p. 169-186.	140
Aves	Strigiformes	Strigidae	Pulsatrix	perspicillata	(Latham, 1790)	no	si	CONABIO 2015. AvesMx. Reserva de la biósfera de Tehuacán-Cuicatlán. http://avesmx.conabio.gob.mx/FichaRegion.html#ANP_134 Accesed on 30 March 2018.	56	Jiménez–Díaz, J.E., M.A. Vásquez–Dávila, E.J. Naranjo Piñera y M.P. Jerez–Salas. 2014. Las relaciones humano–aves en Lacanjá–Chansayab, Selva Lacandona, Chiapas, México. En: Vásquez–Dávila, M. A. (Ed.): Aves, personas y culturas. Estudios de Etno– ornitología 1. CONACYT/ ITVO/Carteles Editores/UTCH. Oaxaca, México. p. 83-106.	150
Aves	Strigiformes	Strigidae	Bubo	virginianus	(Gmelin, 1788)	no	si	CONABIO 2015. AvesMx. Reserva de la biósfera de Tehuacán-Cuicatlán. http://avesmx.conabio.gob.mx/FichaRegion.html#ANP_134 Accesed on 30 March 2018.	56	Cruz Jacinto, M.A., M.A. Vásquez–Dávila, P. Colunga García–Marín y M.P. Jerez Salas. 2014. Aspectos etnoecológicos de la ornitofauna entre los ikoot de San Mateo del Mar, Oaxaca, México. En: Vásquez–Dávila, M. A. (Ed.): Aves, personas y culturas. Estudios de Etno–ornitología 1. CONACYT/ITVO/Carteles Editores/UTCH. Oaxaca, México. p. 151-167.	139
Aves	Falconiformes	Falconidae	Micrastur	semitorquatus	(Vieillot, 1817)	no	si	CONABIO 2015. AvesMx. Reserva de la biósfera de Tehuacán-Cuicatlán. http://avesmx.conabio.gob.mx/FichaRegion.html#ANP_134 Accesed on 30 March 2018.	56	Alarcón-Chaires P. Flora, Fauna y apropiación de la naturaleza en la región nahua de Michoacán. COINBIO, Proyecto de conservación de la biodiversidad en comunidades indígenas de los estados de Oaxaca, Michoacán y Guerrero, CIECO UNAM, Comunidad Indígena El Coire; 2005.	130
Aves	Passeriformes	Furnariidae	Lepidocolaptes	affinis	(Lafresnaye, 1839)	no	si	CONABIO 2015. AvesMx. Reserva de la biósfera de Tehuacán-Cuicatlán. http://avesmx.conabio.gob.mx/FichaRegion.html#ANP_134 Accesed on 30 March 2018.	56	Jaimes Yescas M.I., G. Gómez Álvarez, N. Pacheco Coronel y S.R. Reyes Gómez. 2014. Uso y manejo de la avifauna en San Miguel Tzinacapan, municipio de Cuetzalan del Progreso, Puebla, México. En: Vásquez–Dávila, M. A. (Ed.): Aves, personas y culturas. Estudios de Etno–ornitología 1. CONACYT/ITVO/Carteles Editores/UTCH. Oaxaca, México. p. 243-259.	149
Aves	Passeriformes	Corvidae	Cyanocitta	stelleri	(Gmelin, 1788)	no	si	CONABIO 2015. AvesMx. Reserva de la biósfera de Tehuacán-Cuicatlán. http://avesmx.conabio.gob.mx/FichaRegion.html#ANP_134 Accesed on 30 March 2018.	56	Roldán-Clarà B, Toledo V, Espejel I. The use of birds as pets in Mexico. Journal of Ethnobiology and Ethnomedicine.2017; 13:35.	72
Aves	Passeriformes	Turdidae	Myadestes	occidentalis	Stejneger, 1882	no	si	CONABIO 2015. AvesMx. Reserva de la biósfera de Tehuacán-Cuicatlán. http://avesmx.conabio.gob.mx/FichaRegion.html#ANP_134 Accesed on 30 March 2018.	56	Roldán-Clarà B, Toledo V, Espejel I. The use of birds as pets in Mexico. Journal of Ethnobiology and Ethnomedicine.2017; 13:35.	72
Aves	Passeriformes	Turdidae	Turdus	grayi	Bonaparte, 1838	no	si	CONABIO 2015. AvesMx. Reserva de la biósfera de Tehuacán-Cuicatlán. http://avesmx.conabio.gob.mx/FichaRegion.html#ANP_134 Accesed on 30 March 2018.	56	Roldán-Clarà B, Toledo V, Espejel I. The use of birds as pets in Mexico. Journal of Ethnobiology and Ethnomedicine.2017; 13:35.	72
Aves	Passeriformes	Turdidae	Turdus	grayi	Bonaparte, 1838	no	si	CONABIO 2015. AvesMx. Reserva de la biósfera de Tehuacán-Cuicatlán. http://avesmx.conabio.gob.mx/FichaRegion.html#ANP_134 Accesed on 30 March 2018.	56	Jaimes Yescas M.I., G. Gómez Álvarez, N. Pacheco Coronel y S.R. Reyes Gómez. 2014. Uso y manejo de la avifauna en San Miguel Tzinacapan, municipio de Cuetzalan del Progreso, Puebla, México. En: Vásquez–Dávila, M. A. (Ed.): Aves, personas y culturas. Estudios de Etno–ornitología 1. CONACYT/ITVO/Carteles Editores/UTCH. Oaxaca, México. p. 243-259.	149
Aves	Passeriformes	Turdidae	Turdus	assimilis	Cabanis, 1850	no	si	CONABIO 2015. AvesMx. Reserva de la biósfera de Tehuacán-Cuicatlán. http://avesmx.conabio.gob.mx/FichaRegion.html#ANP_134 Accesed on 30 March 2018.	56	Jaimes Yescas M.I., G. Gómez Álvarez, N. Pacheco Coronel y S.R. Reyes Gómez. 2014. Uso y manejo de la avifauna en San Miguel Tzinacapan, municipio de Cuetzalan del Progreso, Puebla, México. En: Vásquez–Dávila, M. A. (Ed.): Aves, personas y culturas. Estudios de Etno–ornitología 1. CONACYT/ITVO/Carteles Editores/UTCH. Oaxaca, México. p. 243-259.	149
Aves	Passeriformes	Turdidae	Turdus	rufopalliatus	Lafresnaye, 1840	no	si	CONABIO 2015. AvesMx. Reserva de la biósfera de Tehuacán-Cuicatlán. http://avesmx.conabio.gob.mx/FichaRegion.html#ANP_134 Accesed on 30 March 2018.	56	Roldán-Clarà B, Toledo V, Espejel I. The use of birds as pets in Mexico. Journal of Ethnobiology and Ethnomedicine.2017; 13:35.	72
Aves	Passeriformes	Sturnidae	Sturnus	vulgaris	Linnaeus, 1758	no	si	CONABIO 2015. AvesMx. Reserva de la biósfera de Tehuacán-Cuicatlán. http://avesmx.conabio.gob.mx/FichaRegion.html#ANP_134 Accesed on 30 March 2018.	56	Roldán-Clarà B, Toledo V, Espejel I. The use of birds as pets in Mexico. Journal of Ethnobiology and Ethnomedicine.2017; 13:35.	72
Aves	Passeriformes	Ptilogonatidae	Ptilogonys	cinereus	Swainson, 1827	no	si	CONABIO 2015. AvesMx. Reserva de la biósfera de Tehuacán-Cuicatlán. http://avesmx.conabio.gob.mx/FichaRegion.html#ANP_134 Accesed on 30 March 2018.	56	Roldán-Clarà B, Toledo V, Espejel I. The use of birds as pets in Mexico. Journal of Ethnobiology and Ethnomedicine.2017; 13:35.	72
Aves	Passeriformes	Fringiliidae	Euphonia	affinis	(Lesson, 1842)	no	si	CONABIO 2015. AvesMx. Reserva de la biósfera de Tehuacán-Cuicatlán. http://avesmx.conabio.gob.mx/FichaRegion.html#ANP_134 Accesed on 30 March 2018.	56	Escalante Vargas, M. y J.L. Trejo Pérez. 2014. Aves silvestres criadas en cautiverio en Huapacal Segunda Sección, Jalpa de Méndez, Tabasco, México. En: Vásquez–Dávila, M. A. (Ed.): Aves, personas y culturas. Estudios de Etno–ornitología 1. CONACYT/ ITVO/Carteles Editores/UTCH. Oaxaca, México. p. 59-69.	141
Aves	Passeriformes	Fringiliidae	Spinus	notatus	(Du Bus de Gisignies, 1847)	no	si	CONABIO 2015. AvesMx. Reserva de la biósfera de Tehuacán-Cuicatlán. http://avesmx.conabio.gob.mx/FichaRegion.html#ANP_134 Accesed on 30 March 2018.	56	Roldán-Clarà B. , Toledo VM y Espejel L. 2017. Journal of Ethnobiology and Ethnomedicine 13:35 DOI 10.1186/s13002-017-0161-z	72
Aves	Passeriformes	Emberizidae	Peucaea	mystacalis	(Hartlaub, 1852)	no	si	CONABIO 2015. AvesMx. Reserva de la biósfera de Tehuacán-Cuicatlán. http://avesmx.conabio.gob.mx/FichaRegion.html#ANP_134 Accesed on 30 March 2018.	56	Jaimes Yescas M.I., G. Gómez Álvarez, N. Pacheco Coronel y S.R. Reyes Gómez. 2014. Uso y manejo de la avifauna en San Miguel Tzinacapan, municipio de Cuetzalan del Progreso, Puebla, México. En: Vásquez–Dávila, M. A. (Ed.): Aves, personas y culturas. Estudios de Etno–ornitología 1. CONACYT/ITVO/Carteles Editores/UTCH. Oaxaca, México. p. 243-259.	149
Aves	Passeriformes	Parulidae	Geothlypis	poliocephala	S. F. Baird, 1865	no	si	CONABIO 2015. AvesMx. Reserva de la biósfera de Tehuacán-Cuicatlán. http://avesmx.conabio.gob.mx/FichaRegion.html#ANP_134 Accesed on 30 March 2018.	56	Roldán-Clarà B, Toledo V, Espejel I. The use of birds as pets in Mexico. Journal of Ethnobiology and Ethnomedicine.2017; 13:35.	72
Aves	Passeriformes	Thraupidae	Thraupis	episcopus	(Linnaeus, 1766)	no	si	CONABIO 2015. AvesMx. Reserva de la biósfera de Tehuacán-Cuicatlán. http://avesmx.conabio.gob.mx/FichaRegion.html#ANP_134 Accesed on 30 March 2018.	56	Roldán-Clarà B, Toledo V, Espejel I. The use of birds as pets in Mexico. Journal of Ethnobiology and Ethnomedicine.2017; 13:35.	72
Aves	Passeriformes	Thraupidae	Thraupis	abbas	(Deppe, 1830)	no	si	CONABIO 2015. AvesMx. Reserva de la biósfera de Tehuacán-Cuicatlán. http://avesmx.conabio.gob.mx/FichaRegion.html#ANP_134 Accesed on 30 March 2018.	56	Jaimes Yescas M.I., G. Gómez Álvarez, N. Pacheco Coronel y S.R. Reyes Gómez. 2014. Uso y manejo de la avifauna en San Miguel Tzinacapan, municipio de Cuetzalan del Progreso, Puebla, México. En: Vásquez–Dávila, M. A. (Ed.): Aves, personas y culturas. Estudios de Etno–ornitología 1. CONACYT/ITVO/Carteles Editores/UTCH. Oaxaca, México. p. 243-259.	149
Aves	Passeriformes	Thraupidae	Volatinia	jacarina	(Linnaeus, 1766)	no	si	CONABIO 2015. AvesMx. Reserva de la biósfera de Tehuacán-Cuicatlán. http://avesmx.conabio.gob.mx/FichaRegion.html#ANP_134 Accesed on 30 March 2018.	56	Escalante Vargas, M. y J.L. Trejo Pérez. 2014. Aves silvestres criadas en cautiverio en Huapacal Segunda Sección, Jalpa de Méndez, Tabasco, México. En: Vásquez–Dávila, M. A. (Ed.): Aves, personas y culturas. Estudios de Etno–ornitología 1. CONACYT/ ITVO/Carteles Editores/UTCH. Oaxaca, México. p. 59-69.	141
Aves	Accipitriformes	Accipitridae	Circus	cyaneus	(Linnaeus, 1766)	no	si	CONABIO 2015. AvesMx. Reserva de la biósfera de Tehuacán-Cuicatlán. http://avesmx.conabio.gob.mx/FichaRegion.html#ANP_134 Accesed on 30 March 2018.	56	Alarcón-Chaires P. Flora, Fauna y apropiación de la naturaleza en la región nahua de Michoacán. COINBIO, Proyecto de conservación de la biodiversidad en comunidades indígenas de los estados de Oaxaca, Michoacán y Guerrero, CIECO UNAM, Comunidad Indígena El Coire; 2005.	130
Aves	Accipitriformes	Accipitridae	Accipiter	striatus	Vieillot, 1808	no	si	CONABIO 2015. AvesMx. Reserva de la biósfera de Tehuacán-Cuicatlán. http://avesmx.conabio.gob.mx/FichaRegion.html#ANP_134 Accesed on 30 March 2018.	56	Jaimes Yescas M.I., G. Gómez Álvarez, N. Pacheco Coronel y S.R. Reyes Gómez. 2014. Uso y manejo de la avifauna en San Miguel Tzinacapan, municipio de Cuetzalan del Progreso, Puebla, México. En: Vásquez–Dávila, M. A. (Ed.): Aves, personas y culturas. Estudios de Etno–ornitología 1. CONACYT/ITVO/Carteles Editores/UTCH. Oaxaca, México. p. 243-259.	149
Aves	Accipitriformes	Accipitridae	Accipiter	cooperii	(Bonaparte, 1828)	no	si	CONABIO 2015. AvesMx. Reserva de la biósfera de Tehuacán-Cuicatlán. http://avesmx.conabio.gob.mx/FichaRegion.html#ANP_134 Accesed on 30 March 2018.	56	De la Cruz Montesino, F., M.A. Vásquez–Dávila, M.P. Jerez Salas, E.A. Montaño Contreras y Y. Villegas Aparicio. 2014. Aves silvestres y domésticas de los chontales de San Andrés Tlahuilotepec, Distrito de Yautepec, Oaxaca, México. En: Vásquez– Dávila, M. A. (Ed.): Aves, personas y culturas. Estudios de Etno–ornitología 1. CONACYT/ITVO/Carteles Editores/UTCH. Oaxaca, México. p. 169-186.	140
Aves	Accipitriformes	Accipitridae	Aquila	chrysaetos	(Linnaeus, 1758)	no	si	CONABIO 2015. AvesMx. Reserva de la biósfera de Tehuacán-Cuicatlán. http://avesmx.conabio.gob.mx/FichaRegion.html#ANP_134 Accesed on 30 March 2018.	56	Alarcón-Chaires P. Flora, Fauna y apropiación de la naturaleza en la región nahua de Michoacán. COINBIO, Proyecto de conservación de la biodiversidad en comunidades indígenas de los estados de Oaxaca, Michoacán y Guerrero, CIECO UNAM, Comunidad Indígena El Coire; 2005.	130
Aves	Passeriformes	Turdidae	Sialia	sialis	(Linnaeus, 1758)	no	si	CONABIO 2015. AvesMx. Reserva de la biósfera de Tehuacán-Cuicatlán. http://avesmx.conabio.gob.mx/FichaRegion.html#ANP_134 Accesed on 30 March 2018.	56	Roldán-Clarà B, Toledo V, Espejel I. The use of birds as pets in Mexico. Journal of Ethnobiology and Ethnomedicine.2017; 13:35.	72
Aves	Accipitriformes	Accipitridae	Buteo	albonotatus	Kaup, 1847	no	si	CONABIO 2015. AvesMx. Reserva de la biósfera de Tehuacán-Cuicatlán. http://avesmx.conabio.gob.mx/FichaRegion.html#ANP_134 Accesed on 30 March 2018.	56	De la Cruz Montesino, F., M.A. Vásquez–Dávila, M.P. Jerez Salas, E.A. Montaño Contreras y Y. Villegas Aparicio. 2014. Aves silvestres y domésticas de los chontales de San Andrés Tlahuilotepec, Distrito de Yautepec, Oaxaca, México. En: Vásquez– Dávila, M. A. (Ed.): Aves, personas y culturas. Estudios de Etno–ornitología 1. CONACYT/ITVO/Carteles Editores/UTCH. Oaxaca, México. p. 169-186.	140
Aves	Accipitriformes	Accipitridae	Buteo	albonotatus	Kaup, 1847	no	si	CONABIO 2015. AvesMx. Reserva de la biósfera de Tehuacán-Cuicatlán. http://avesmx.conabio.gob.mx/FichaRegion.html#ANP_134 Accesed on 30 March 2018.	56	Alarcón-Chaires P. Flora, Fauna y apropiación de la naturaleza en la región nahua de Michoacán. COINBIO, Proyecto de conservación de la biodiversidad en comunidades indígenas de los estados de Oaxaca, Michoacán y Guerrero, CIECO UNAM, Comunidad Indígena El Coire; 2005.	130
Aves	Passeriformes	Cardinalidae	Passerina	amoena	(Say, 1822)	no	si	CONABIO 2015. AvesMx. Reserva de la biósfera de Tehuacán-Cuicatlán. http://avesmx.conabio.gob.mx/FichaRegion.html#ANP_134 Accesed on 30 March 2018.	56	Roldán-Clarà B, Toledo V, Espejel I. The use of birds as pets in Mexico. Journal of Ethnobiology and Ethnomedicine.2017; 13:35.	72
Aves	Passeriformes	Emberizidae	Melospiza	lincolnii	(Audubon, 1834)	no	si	CONABIO 2015. AvesMx. Reserva de la biósfera de Tehuacán-Cuicatlán. http://avesmx.conabio.gob.mx/FichaRegion.html#ANP_134 Accesed on 30 March 2018.	56	Jaimes Yescas M.I., G. Gómez Álvarez, N. Pacheco Coronel y S.R. Reyes Gómez. 2014. Uso y manejo de la avifauna en San Miguel Tzinacapan, municipio de Cuetzalan del Progreso, Puebla, México. En: Vásquez–Dávila, M. A. (Ed.): Aves, personas y culturas. Estudios de Etno–ornitología 1. CONACYT/ITVO/Carteles Editores/UTCH. Oaxaca, México. p. 243-259.	149
Aves	Passeriformes	Parulidae	Seiurus	aurocapilla	(Linnaeus, 1766)	no	si	CONABIO 2015. AvesMx. Reserva de la biósfera de Tehuacán-Cuicatlán. http://avesmx.conabio.gob.mx/FichaRegion.html#ANP_134 Accesed on 30 March 2018.	56	Jaimes Yescas M.I., G. Gómez Álvarez, N. Pacheco Coronel y S.R. Reyes Gómez. 2014. Uso y manejo de la avifauna en San Miguel Tzinacapan, municipio de Cuetzalan del Progreso, Puebla, México. En: Vásquez–Dávila, M. A. (Ed.): Aves, personas y culturas. Estudios de Etno–ornitología 1. CONACYT/ITVO/Carteles Editores/UTCH. Oaxaca, México. p. 243-259.	149
Aves	Passeriformes	Parulidae	Leiothlypis	ruficapilla	(A. Wilson, 1811)	no	si	CONABIO 2015. AvesMx. Reserva de la biósfera de Tehuacán-Cuicatlán. http://avesmx.conabio.gob.mx/FichaRegion.html#ANP_134 Accesed on 30 March 2018.	56	Jaimes Yescas M.I., G. Gómez Álvarez, N. Pacheco Coronel y S.R. Reyes Gómez. 2014. Uso y manejo de la avifauna en San Miguel Tzinacapan, municipio de Cuetzalan del Progreso, Puebla, México. En: Vásquez–Dávila, M. A. (Ed.): Aves, personas y culturas. Estudios de Etno–ornitología 1. CONACYT/ITVO/Carteles Editores/UTCH. Oaxaca, México. p. 243-259.	149
Aves	Passeriformes	Parulidae	Cardellina	pusilla	(A. Wilson, 1811)	no	si	CONABIO 2015. AvesMx. Reserva de la biósfera de Tehuacán-Cuicatlán. http://avesmx.conabio.gob.mx/FichaRegion.html#ANP_134 Accesed on 30 March 2018.	56	Jaimes Yescas M.I., G. Gómez Álvarez, N. Pacheco Coronel y S.R. Reyes Gómez. 2014. Uso y manejo de la avifauna en San Miguel Tzinacapan, municipio de Cuetzalan del Progreso, Puebla, México. En: Vásquez–Dávila, M. A. (Ed.): Aves, personas y culturas. Estudios de Etno–ornitología 1. CONACYT/ITVO/Carteles Editores/UTCH. Oaxaca, México. p. 243-259.	149
Insecta	Orthoptera	Pyrgomorphidae	Sphenarium	purpurascens	Charpentier, 1845		si	Cano-Santana, Z. e I. Castellanos-Vargas. 2012. Ortopteroides de Oaxaca, México: Orthoptera, Mantodea y Phasmatodea. Universidad Nacional Autónoma de México. Facultad de Ciencias. Bases de datos SNIB-CONABIO, proyecto GE001. México, D.F. Descargada de: http://www.conabio.gob.mx/institucion/cgi-bin/datos2.cgi?Letras=GE&Numero=1 .	64	Ramos-Elorduy J., Pino-Moreno J.M., Escamilla E., Alvarado M., Lagunez J., y Ladrón de Guevara O. 1997.Nutritional Value of Edible Insects from the State of Oaxaca, México. Journal of Food Composition and Analysis 10: 142-158	121
Insecta	Lepidoptera	Hesperiidae	Achlyodes	pallida	(R. Felder, 1869)	no	si	Martínez L., M. A. 2013. Estudio lepidopterofaunístico en la Reserva de la Biosfera Tehuacán-Cuicatlán, Oaxaca-Puebla. Universidad Nacional Autónoma de México. Facultad de Ciencias. Base de datos SNIB-CONABIO proyecto No. BK062, V010, T025, R256, M099, J123_Mariposas, J083, H210, H209, B150, P065,P063, A025. México, D. F. MARIPOSA-CONABIO	57	Ramos-Elorduy J. , Pino-Moreno MP., Vázquez A., Landero I., Oliva-Rivera H., Camacho V. 2011. Edible Lepidoptera in Mexico: Geographic distribution, ethnicity, economic and nutritional importance for rural people. Journal of Ethnobiology and Ethnomedicine 7:2 Disponible en: http://www.ethnobiomed.com/content/7/1/10	33
Insecta	Lepidoptera	Papilionidae	Papilio	multicaudata	Kirby, 1884	no	si	Martínez L., M. A. 2013. Estudio lepidopterofaunístico en la Reserva de la Biosfera Tehuacán-Cuicatlán, Oaxaca-Puebla. Universidad Nacional Autónoma de México. Facultad de Ciencias. Base de datos SNIB-CONABIO proyecto No. BK062, V010, T025, R256, M099, J123_Mariposas, J083, H210, H209, B150, P065,P063, A025. México, D. F. MARIPOSA-CONABIO	57	Ramos-Elorduy J. , Pino-Moreno MP., Vázquez A., Landero I., Oliva-Rivera H., Camacho V. 2011. Edible Lepidoptera in Mexico: Geographic distribution, ethnicity, economic and nutritional importance for rural people. Journal of Ethnobiology and Ethnomedicine 7:2 Disponible en: http://www.ethnobiomed.com/content/7/1/8	33
Insecta	Lepidoptera	Pieridae	Phoebis	agarithe	(Boisduval, 1836)	no	si	Martínez L., M. A. 2013. Estudio lepidopterofaunístico en la Reserva de la Biosfera Tehuacán-Cuicatlán, Oaxaca-Puebla. Universidad Nacional Autónoma de México. Facultad de Ciencias. Base de datos SNIB-CONABIO proyecto No. BK062, V010, T025, R256, M099, J123_Mariposas, J083, H210, H209, B150, P065,P063, A025. México, D. F. MARIPOSA-CONABIO	57	Ramos-Elorduy J. , Pino-Moreno MP., Vázquez A., Landero I., Oliva-Rivera H., Camacho V. 2011. Edible Lepidoptera in Mexico: Geographic distribution, ethnicity, economic and nutritional importance for rural people. Journal of Ethnobiology and Ethnomedicine 7:2 Disponible en: http://www.ethnobiomed.com/content/7/1/3	33
Insecta	Lepidoptera	Pieridae	Phoebis	philea	(Linnaeus, 1763)	no	si	Martínez L., M. A. 2013. Estudio lepidopterofaunístico en la Reserva de la Biosfera Tehuacán-Cuicatlán, Oaxaca-Puebla. Universidad Nacional Autónoma de México. Facultad de Ciencias. Base de datos SNIB-CONABIO proyecto No. BK062, V010, T025, R256, M099, J123_Mariposas, J083, H210, H209, B150, P065,P063, A025. México, D. F. MARIPOSA-CONABIO	57	Ramos-Elorduy J. , Pino-Moreno MP., Vázquez A., Landero I., Oliva-Rivera H., Camacho V. 2011. Edible Lepidoptera in Mexico: Geographic distribution, ethnicity, economic and nutritional importance for rural people. Journal of Ethnobiology and Ethnomedicine 7:2 Disponible en: http://www.ethnobiomed.com/content/7/1/10	33
Insecta	Lepidoptera	Pieridae	Phoebis	sennae	(Linnaeus, 1758)	no	si	Martínez L., M. A. 2013. Estudio lepidopterofaunístico en la Reserva de la Biosfera Tehuacán-Cuicatlán, Oaxaca-Puebla. Universidad Nacional Autónoma de México. Facultad de Ciencias. Base de datos SNIB-CONABIO proyecto No. BK062, V010, T025, R256, M099, J123_Mariposas, J083, H210, H209, B150, P065,P063, A025. México, D. F. MARIPOSA-CONABIO	57	Ramos-Elorduy J. , Pino-Moreno MP., Vázquez A., Landero I., Oliva-Rivera H., Camacho V. 2011. Edible Lepidoptera in Mexico: Geographic distribution, ethnicity, economic and nutritional importance for rural people. Journal of Ethnobiology and Ethnomedicine 7:2 Disponible en: http://www.ethnobiomed.com/content/7/1/14	33
Insecta	Lepidoptera	Pieridae	Eurema	salome	(C. Felder & R. Felder, 1861)	no	si	Martínez L., M. A. 2013. Estudio lepidopterofaunístico en la Reserva de la Biosfera Tehuacán-Cuicatlán, Oaxaca-Puebla. Universidad Nacional Autónoma de México. Facultad de Ciencias. Base de datos SNIB-CONABIO proyecto No. BK062, V010, T025, R256, M099, J123_Mariposas, J083, H210, H209, B150, P065,P063, A025. México, D. F. MARIPOSA-CONABIO	57	Ramos-Elorduy J. , Pino-Moreno MP., Vázquez A., Landero I., Oliva-Rivera H., Camacho V. 2011. Edible Lepidoptera in Mexico: Geographic distribution, ethnicity, economic and nutritional importance for rural people. Journal of Ethnobiology and Ethnomedicine 7:2 Disponible en: http://www.ethnobiomed.com/content/7/1/13	33
Insecta	Lepidoptera	Pieridae	Catasticta	nimbice	(Boisduval, 1836)	no	si	Martínez L., M. A. 2013. Estudio lepidopterofaunístico en la Reserva de la Biosfera Tehuacán-Cuicatlán, Oaxaca-Puebla. Universidad Nacional Autónoma de México. Facultad de Ciencias. Base de datos SNIB-CONABIO proyecto No. BK062, V010, T025, R256, M099, J123_Mariposas, J083, H210, H209, B150, P065,P063, A025. México, D. F. MARIPOSA-CONABIO	57	Ramos-Elorduy J. , Pino-Moreno MP., Vázquez A., Landero I., Oliva-Rivera H., Camacho V. 2011. Edible Lepidoptera in Mexico: Geographic distribution, ethnicity, economic and nutritional importance for rural people. Journal of Ethnobiology and Ethnomedicine 7:2 Disponible en: http://www.ethnobiomed.com/content/7/1/9	33
Insecta	Lepidoptera	Pieridae	Pontia	protodice	(Boisduval & LeConte, [1830])	no	si	Martínez L., M. A. 2013. Estudio lepidopterofaunístico en la Reserva de la Biosfera Tehuacán-Cuicatlán, Oaxaca-Puebla. Universidad Nacional Autónoma de México. Facultad de Ciencias. Base de datos SNIB-CONABIO proyecto No. BK062, V010, T025, R256, M099, J123_Mariposas, J083, H210, H209, B150, P065,P063, A025. México, D. F. MARIPOSA-CONABIO	57	Ramos-Elorduy J. , Pino-Moreno MP., Vázquez A., Landero I., Oliva-Rivera H., Camacho V. 2011. Edible Lepidoptera in Mexico: Geographic distribution, ethnicity, economic and nutritional importance for rural people. Journal of Ethnobiology and Ethnomedicine 7:2 Disponible en: http://www.ethnobiomed.com/content/7/1/12	33
Insecta	Lepidoptera	Nymphalidae	Vanessa	annabella	(Field, 1971)	no	si	Martínez L., M. A. 2013. Estudio lepidopterofaunístico en la Reserva de la Biosfera Tehuacán-Cuicatlán, Oaxaca-Puebla. Universidad Nacional Autónoma de México. Facultad de Ciencias. Base de datos SNIB-CONABIO proyecto No. BK062, V010, T025, R256, M099, J123_Mariposas, J083, H210, H209, B150, P065,P063, A025. México, D. F. MARIPOSA-CONABIO	57	Ramos-Elorduy J. , Pino-Moreno MP., Vázquez A., Landero I., Oliva-Rivera H., Camacho V. 2011. Edible Lepidoptera in Mexico: Geographic distribution, ethnicity, economic and nutritional importance for rural people. Journal of Ethnobiology and Ethnomedicine 7:2 Disponible en: http://www.ethnobiomed.com/content/7/1/4	33
Insecta	Lepidoptera	Nymphalidae	Vanessa	virginiensis	(Drury, 1773)	no	si	Martínez L., M. A. 2013. Estudio lepidopterofaunístico en la Reserva de la Biosfera Tehuacán-Cuicatlán, Oaxaca-Puebla. Universidad Nacional Autónoma de México. Facultad de Ciencias. Base de datos SNIB-CONABIO proyecto No. BK062, V010, T025, R256, M099, J123_Mariposas, J083, H210, H209, B150, P065,P063, A025. México, D. F. MARIPOSA-CONABIO	57	Ramos-Elorduy J. , Pino-Moreno MP., Vázquez A., Landero I., Oliva-Rivera H., Camacho V. 2011. Edible Lepidoptera in Mexico: Geographic distribution, ethnicity, economic and nutritional importance for rural people. Journal of Ethnobiology and Ethnomedicine 7:2 Disponible en: http://www.ethnobiomed.com/content/7/1/15	33
Insecta	Lepidoptera	Nymphalidae	Nymphalis	antiopa	(Linnaeus, 1758)	no	si	Martínez L., M. A. 2013. Estudio lepidopterofaunístico en la Reserva de la Biosfera Tehuacán-Cuicatlán, Oaxaca-Puebla. Universidad Nacional Autónoma de México. Facultad de Ciencias. Base de datos SNIB-CONABIO proyecto No. BK062, V010, T025, R256, M099, J123_Mariposas, J083, H210, H209, B150, P065,P063, A025. México, D. F. MARIPOSA-CONABIO	57	Ramos-Elorduy J. , Pino-Moreno MP., Vázquez A., Landero I., Oliva-Rivera H., Camacho V. 2011. Edible Lepidoptera in Mexico: Geographic distribution, ethnicity, economic and nutritional importance for rural people. Journal of Ethnobiology and Ethnomedicine 7:2 Disponible en: http://www.ethnobiomed.com/content/7/1/2	33
Insecta	Lepidoptera	Nymphalidae	Chlosyne	lacinia	(Geyer, 1837)	no	si	Martínez L., M. A. 2013. Estudio lepidopterofaunístico en la Reserva de la Biosfera Tehuacán-Cuicatlán, Oaxaca-Puebla. Universidad Nacional Autónoma de México. Facultad de Ciencias. Base de datos SNIB-CONABIO proyecto No. BK062, V010, T025, R256, M099, J123_Mariposas, J083, H210, H209, B150, P065,P063, A025. México, D. F. MARIPOSA-CONABIO	57	Ramos-Elorduy J. , Pino-Moreno MP., Vázquez A., Landero I., Oliva-Rivera H., Camacho V. 2011. Edible Lepidoptera in Mexico: Geographic distribution, ethnicity, economic and nutritional importance for rural people. Journal of Ethnobiology and Ethnomedicine 7:2 Disponible en: http://www.ethnobiomed.com/content/7/1/7	33
Insecta	Lepidoptera	Nymphalidae	Danaus	gilippus	(Cramer, 1775)	no	si	Martínez L., M. A. 2013. Estudio lepidopterofaunístico en la Reserva de la Biosfera Tehuacán-Cuicatlán, Oaxaca-Puebla. Universidad Nacional Autónoma de México. Facultad de Ciencias. Base de datos SNIB-CONABIO proyecto No. BK062, V010, T025, R256, M099, J123_Mariposas, J083, H210, H209, B150, P065,P063, A025. México, D. F. MARIPOSA-CONABIO	57	Ramos-Elorduy J. , Pino-Moreno MP., Vázquez A., Landero I., Oliva-Rivera H., Camacho V. 2011. Edible Lepidoptera in Mexico: Geographic distribution, ethnicity, economic and nutritional importance for rural people. Journal of Ethnobiology and Ethnomedicine 7:2 Disponible en: http://www.ethnobiomed.com/content/7/1/6	33
Insecta	Lepidoptera	Nymphalidae	Danaus	plexippus	(Linnaeus, 1758)	no	si	Martínez L., M. A. 2013. Estudio lepidopterofaunístico en la Reserva de la Biosfera Tehuacán-Cuicatlán, Oaxaca-Puebla. Universidad Nacional Autónoma de México. Facultad de Ciencias. Base de datos SNIB-CONABIO proyecto No. BK062, V010, T025, R256, M099, J123_Mariposas, J083, H210, H209, B150, P065,P063, A025. México, D. F. MARIPOSA-CONABIO	57	Ramos-Elorduy J. , Pino-Moreno MP., Vázquez A., Landero I., Oliva-Rivera H., Camacho V. 2011. Edible Lepidoptera in Mexico: Geographic distribution, ethnicity, economic and nutritional importance for rural people. Journal of Ethnobiology and Ethnomedicine 7:2 Disponible en: http://www.ethnobiomed.com/content/7/1/11	33
Aves	Anseriformes	Anatidae	Anas	discors	Linnaeus, 1766	no	si	Secretaría de Medio Ambiente y Recursos Naturales-Comisión Nacional de Áreas Naturales Protegidas (SEMARNAT-CONANP). 2013. Programa de Manejo de la Reserva de la Biosfera de Tehuacán-Cuicatlán. México D.F.	45	Alarcón-Chaires P. Flora, Fauna y apropiación de la naturaleza en la región nahua de Michoacán. COINBIO, Proyecto de conservación de la biodiversidad en comunidades indígenas de los estados de Oaxaca, Michoacán y Guerrero, CIECO UNAM, Comunidad Indígena El Coire; 2005.	130
Aves	Apodiformes	Apodidae	Chaetura	vauxi	(J. K. Townsend, 1839)	no	si	Secretaría de Medio Ambiente y Recursos Naturales-Comisión Nacional de Áreas Naturales Protegidas (SEMARNAT-CONANP). 2013. Programa de Manejo de la Reserva de la Biosfera de Tehuacán-Cuicatlán. México D.F.	45	De la Cruz Montesino, F., M.A. Vásquez–Dávila, M.P. Jerez Salas, E.A. Montaño Contreras y Y. Villegas Aparicio. 2014. Aves silvestres y domésticas de los chontales de San Andrés Tlahuilotepec, Distrito de Yautepec, Oaxaca, México. En: Vásquez– Dávila, M. A. (Ed.): Aves, personas y culturas. Estudios de Etno–ornitología 1. CONACYT/ITVO/Carteles Editores/UTCH. Oaxaca, México. p. 169-186.	140
Aves	Apodiformes	Trochilidae	Selasphorus	rufus	(Gmelin, 1788)	no	si	Secretaría de Medio Ambiente y Recursos Naturales-Comisión Nacional de Áreas Naturales Protegidas (SEMARNAT-CONANP). 2013. Programa de Manejo de la Reserva de la Biosfera de Tehuacán-Cuicatlán. México D.F.	45	Jaimes Yescas M.I., G. Gómez Álvarez, N. Pacheco Coronel y S.R. Reyes Gómez. 2014. Uso y manejo de la avifauna en San Miguel Tzinacapan, municipio de Cuetzalan del Progreso, Puebla, México. En: Vásquez–Dávila, M. A. (Ed.): Aves, personas y culturas. Estudios de Etno–ornitología 1. CONACYT/ITVO/Carteles Editores/UTCH. Oaxaca, México. p. 243-259.	149
Aves	Caprimulguiformes	Caprimulgidae	Caprimulgus	vociferus	A. Wilson, 1812	no	si	Secretaría de Medio Ambiente y Recursos Naturales-Comisión Nacional de Áreas Naturales Protegidas (SEMARNAT-CONANP). 2013. Programa de Manejo de la Reserva de la Biosfera de Tehuacán-Cuicatlán. México D.F.	45	De la Cruz Montesino, F., M.A. Vásquez–Dávila, M.P. Jerez Salas, E.A. Montaño Contreras y Y. Villegas Aparicio. 2014. Aves silvestres y domésticas de los chontales de San Andrés Tlahuilotepec, Distrito de Yautepec, Oaxaca, México. En: Vásquez– Dávila, M. A. (Ed.): Aves, personas y culturas. Estudios de Etno–ornitología 1. CONACYT/ITVO/Carteles Editores/UTCH. Oaxaca, México. p. 169-186.	140
Aves	Falconiformes	Accipitridae	Buteo	magnirostris	(Gmelin, 1788)	no	si	Secretaría de Medio Ambiente y Recursos Naturales-Comisión Nacional de Áreas Naturales Protegidas (SEMARNAT-CONANP). 2013. Programa de Manejo de la Reserva de la Biosfera de Tehuacán-Cuicatlán. México D.F.	45	Jaimes Yescas M.I., G. Gómez Álvarez, N. Pacheco Coronel y S.R. Reyes Gómez. 2014. Uso y manejo de la avifauna en San Miguel Tzinacapan, municipio de Cuetzalan del Progreso, Puebla, México. En: Vásquez–Dávila, M. A. (Ed.): Aves, personas y culturas. Estudios de Etno–ornitología 1. CONACYT/ITVO/Carteles Editores/UTCH. Oaxaca, México. p. 243-259.	149
Aves	Falconiformes	Accipitridae	Buteo	magnirostris	(Gmelin, 1788)	no	si	Secretaría de Medio Ambiente y Recursos Naturales-Comisión Nacional de Áreas Naturales Protegidas (SEMARNAT-CONANP). 2013. Programa de Manejo de la Reserva de la Biosfera de Tehuacán-Cuicatlán. México D.F.	45	Alarcón-Chaires P. Flora, Fauna y apropiación de la naturaleza en la región nahua de Michoacán. COINBIO, Proyecto de conservación de la biodiversidad en comunidades indígenas de los estados de Oaxaca, Michoacán y Guerrero, CIECO UNAM, Comunidad Indígena El Coire; 2005.	130
Aves	Falconiformes	Accipitridae	Buteo	swainsoni	Bonaparte, 1838	no	si	Secretaría de Medio Ambiente y Recursos Naturales-Comisión Nacional de Áreas Naturales Protegidas (SEMARNAT-CONANP). 2013. Programa de Manejo de la Reserva de la Biosfera de Tehuacán-Cuicatlán. México D.F.	45	Alarcón-Chaires P. Flora, Fauna y apropiación de la naturaleza en la región nahua de Michoacán. COINBIO, Proyecto de conservación de la biodiversidad en comunidades indígenas de los estados de Oaxaca, Michoacán y Guerrero, CIECO UNAM, Comunidad Indígena El Coire; 2005.	130
Aves	Falconiformes	Accipitridae	Chondrohierax	uncinatus	(Temminck, 1822)	no	si	Secretaría de Medio Ambiente y Recursos Naturales-Comisión Nacional de Áreas Naturales Protegidas (SEMARNAT-CONANP). 2013. Programa de Manejo de la Reserva de la Biosfera de Tehuacán-Cuicatlán. México D.F.	45	Alarcón-Chaires P. Flora, Fauna y apropiación de la naturaleza en la región nahua de Michoacán. COINBIO, Proyecto de conservación de la biodiversidad en comunidades indígenas de los estados de Oaxaca, Michoacán y Guerrero, CIECO UNAM, Comunidad Indígena El Coire; 2005.	130
Aves	Falconiformes	Accipitridae	Circus	cyaneus	(Linnaeus, 1766)	no	si	Secretaría de Medio Ambiente y Recursos Naturales-Comisión Nacional de Áreas Naturales Protegidas (SEMARNAT-CONANP). 2013. Programa de Manejo de la Reserva de la Biosfera de Tehuacán-Cuicatlán. México D.F.	45	Jaimes Yescas M.I., G. Gómez Álvarez, N. Pacheco Coronel y S.R. Reyes Gómez. 2014. Uso y manejo de la avifauna en San Miguel Tzinacapan, municipio de Cuetzalan del Progreso, Puebla, México. En: Vásquez–Dávila, M. A. (Ed.): Aves, personas y culturas. Estudios de Etno–ornitología 1. CONACYT/ITVO/Carteles Editores/UTCH. Oaxaca, México. p. 243-259.	149
Aves	Galliformes	Cracidae	Ortalis	vetula	(Wagler, 1830)	no	si	Secretaría de Medio Ambiente y Recursos Naturales-Comisión Nacional de Áreas Naturales Protegidas (SEMARNAT-CONANP). 2013. Programa de Manejo de la Reserva de la Biosfera de Tehuacán-Cuicatlán. México D.F.	45	Jaimes Yescas M.I., G. Gómez Álvarez, N. Pacheco Coronel y S.R. Reyes Gómez. 2014. Uso y manejo de la avifauna en San Miguel Tzinacapan, municipio de Cuetzalan del Progreso, Puebla, México. En: Vásquez–Dávila, M. A. (Ed.): Aves, personas y culturas. Estudios de Etno–ornitología 1. CONACYT/ITVO/Carteles Editores/UTCH. Oaxaca, México. p. 243-259.	149
Aves	Galliformes	Odontophoridae	Dactylortyx	thoracicus	(Gambel, 1848)	no	si	Secretaría de Medio Ambiente y Recursos Naturales-Comisión Nacional de Áreas Naturales Protegidas (SEMARNAT-CONANP). 2013. Programa de Manejo de la Reserva de la Biosfera de Tehuacán-Cuicatlán. México D.F.	45	González Romo, C.E., H.A. Garza Torres, E. Padrón Serrano, R. Jiménez Ramírez y E. Berrones Benítez. 2014. Las aves de El Cielo: Etnobiología y observación de la naturaleza para su conservación en un área natural protegida de Tamaulipas, México. En: Vásquez–Dávila, M. A. (Ed.): Aves, personas y culturas. Estudios de Etno– ornitología 1. CONACYT/ ITVO/Carteles Editores/UTCH. Oaxaca, México. p. 261…	147
Aves	Passeriformes	Fringillidae	Hesperiphona	abeillei	(Lesson, 1839)	no	si	Secretaría de Medio Ambiente y Recursos Naturales-Comisión Nacional de Áreas Naturales Protegidas (SEMARNAT-CONANP). 2013. Programa de Manejo de la Reserva de la Biosfera de Tehuacán-Cuicatlán. México D.F.	45	Roldán-Clarà B, Toledo V, Espejel I. The use of birds as pets in Mexico. Journal of Ethnobiology and Ethnomedicine.2017; 13:35.	72
Aves	Passeriformes	Icteridae	Icterus	gularis	(Wagler, 1829)	no	si	Secretaría de Medio Ambiente y Recursos Naturales-Comisión Nacional de Áreas Naturales Protegidas (SEMARNAT-CONANP). 2013. Programa de Manejo de la Reserva de la Biosfera de Tehuacán-Cuicatlán. México D.F.	45	Roldán-Clarà B, Toledo V, Espejel I. The use of birds as pets in Mexico. Journal of Ethnobiology and Ethnomedicine.2017; 13:35.	72
Aves	Passeriformes	Icteridae	Icterus	gularis	(Wagler, 1829)	no	si	Secretaría de Medio Ambiente y Recursos Naturales-Comisión Nacional de Áreas Naturales Protegidas (SEMARNAT-CONANP). 2013. Programa de Manejo de la Reserva de la Biosfera de Tehuacán-Cuicatlán. México D.F.	45	Jaimes Yescas M.I., G. Gómez Álvarez, N. Pacheco Coronel y S.R. Reyes Gómez. 2014. Uso y manejo de la avifauna en San Miguel Tzinacapan, municipio de Cuetzalan del Progreso, Puebla, México. En: Vásquez–Dávila, M. A. (Ed.): Aves, personas y culturas. Estudios de Etno–ornitología 1. CONACYT/ITVO/Carteles Editores/UTCH. Oaxaca, México. p. 243-259.	149
Aves	Passeriformes	Icteridae	Icterus	mesomelas	(Wagler, 1829)	no	si	Secretaría de Medio Ambiente y Recursos Naturales-Comisión Nacional de Áreas Naturales Protegidas (SEMARNAT-CONANP). 2013. Programa de Manejo de la Reserva de la Biosfera de Tehuacán-Cuicatlán. México D.F.	45	Roldán-Clarà B, Toledo V, Espejel I. The use of birds as pets in Mexico. Journal of Ethnobiology and Ethnomedicine.2017; 13:35.	72
Aves	Passeriformes	Mimidae	Melanotis	caerulescens	(Swainson, 1827)	no	si	Secretaría de Medio Ambiente y Recursos Naturales-Comisión Nacional de Áreas Naturales Protegidas (SEMARNAT-CONANP). 2013. Programa de Manejo de la Reserva de la Biosfera de Tehuacán-Cuicatlán. México D.F.	45	Roldán-Clarà B, Toledo V, Espejel I. The use of birds as pets in Mexico. Journal of Ethnobiology and Ethnomedicine.2017; 13:35.	72
Aves	Passeriformes	Mimidae	Melanotis	caerulescens	(Swainson, 1827)	no	si	Secretaría de Medio Ambiente y Recursos Naturales-Comisión Nacional de Áreas Naturales Protegidas (SEMARNAT-CONANP). 2013. Programa de Manejo de la Reserva de la Biosfera de Tehuacán-Cuicatlán. México D.F.	45	Jaimes Yescas M.I., G. Gómez Álvarez, N. Pacheco Coronel y S.R. Reyes Gómez. 2014. Uso y manejo de la avifauna en San Miguel Tzinacapan, municipio de Cuetzalan del Progreso, Puebla, México. En: Vásquez–Dávila, M. A. (Ed.): Aves, personas y culturas. Estudios de Etno–ornitología 1. CONACYT/ITVO/Carteles Editores/UTCH. Oaxaca, México. p. 243-259.	149
Aves	Passeriformes	Troglodytidae	Henicorhina	leucophrys	(Tschudi, 1844)	no	si	Secretaría de Medio Ambiente y Recursos Naturales-Comisión Nacional de Áreas Naturales Protegidas (SEMARNAT-CONANP). 2013. Programa de Manejo de la Reserva de la Biosfera de Tehuacán-Cuicatlán. México D.F.	45	Jaimes Yescas M.I., G. Gómez Álvarez, N. Pacheco Coronel y S.R. Reyes Gómez. 2014. Uso y manejo de la avifauna en San Miguel Tzinacapan, municipio de Cuetzalan del Progreso, Puebla, México. En: Vásquez–Dávila, M. A. (Ed.): Aves, personas y culturas. Estudios de Etno–ornitología 1. CONACYT/ITVO/Carteles Editores/UTCH. Oaxaca, México. p. 243-259.	149
Aves	Passeriformes	Turdidae	Myadestes	unicolor	P. L. Sclater, 1857	no	si	Secretaría de Medio Ambiente y Recursos Naturales-Comisión Nacional de Áreas Naturales Protegidas (SEMARNAT-CONANP). 2013. Programa de Manejo de la Reserva de la Biosfera de Tehuacán-Cuicatlán. México D.F.	45	Roldán-Clarà B, Toledo V, Espejel I. The use of birds as pets in Mexico. Journal of Ethnobiology and Ethnomedicine.2017; 13:35.	72
Aves	Passeriformes	Turdidae	Turdus	infuscatus	(Lafresnaye, 1844)	no	si	Secretaría de Medio Ambiente y Recursos Naturales-Comisión Nacional de Áreas Naturales Protegidas (SEMARNAT-CONANP). 2013. Programa de Manejo de la Reserva de la Biosfera de Tehuacán-Cuicatlán. México D.F.	45	Roldán-Clarà B, Toledo V, Espejel I. The use of birds as pets in Mexico. Journal of Ethnobiology and Ethnomedicine.2017; 13:35.	72
Aves	Passeriformes	Tyrannidae	Empidonax	traillii	(Audubon, 1828)	no	si	Secretaría de Medio Ambiente y Recursos Naturales-Comisión Nacional de Áreas Naturales Protegidas (SEMARNAT-CONANP). 2013. Programa de Manejo de la Reserva de la Biosfera de Tehuacán-Cuicatlán. México D.F.	45	Jaimes Yescas M.I., G. Gómez Álvarez, N. Pacheco Coronel y S.R. Reyes Gómez. 2014. Uso y manejo de la avifauna en San Miguel Tzinacapan, municipio de Cuetzalan del Progreso, Puebla, México. En: Vásquez–Dávila, M. A. (Ed.): Aves, personas y culturas. Estudios de Etno–ornitología 1. CONACYT/ITVO/Carteles Editores/UTCH. Oaxaca, México. p. 243-259.	149
Aves	Passeriformes	Vireonidae	Vireo	leucophrys	(Lafresnaye, 1844)	no	si	Secretaría de Medio Ambiente y Recursos Naturales-Comisión Nacional de Áreas Naturales Protegidas (SEMARNAT-CONANP). 2013. Programa de Manejo de la Reserva de la Biosfera de Tehuacán-Cuicatlán. México D.F.	45	Jaimes Yescas M.I., G. Gómez Álvarez, N. Pacheco Coronel y S.R. Reyes Gómez. 2014. Uso y manejo de la avifauna en San Miguel Tzinacapan, municipio de Cuetzalan del Progreso, Puebla, México. En: Vásquez–Dávila, M. A. (Ed.): Aves, personas y culturas. Estudios de Etno–ornitología 1. CONACYT/ITVO/Carteles Editores/UTCH. Oaxaca, México. p. 243-259.	149
Aves	Piciformes	Picidae	Dryocopus	lineatus	(Linnaeus, 1766)	no	si	Secretaría de Medio Ambiente y Recursos Naturales-Comisión Nacional de Áreas Naturales Protegidas (SEMARNAT-CONANP). 2013. Programa de Manejo de la Reserva de la Biosfera de Tehuacán-Cuicatlán. México D.F.	45	Jaimes Yescas M.I., G. Gómez Álvarez, N. Pacheco Coronel y S.R. Reyes Gómez. 2014. Uso y manejo de la avifauna en San Miguel Tzinacapan, municipio de Cuetzalan del Progreso, Puebla, México. En: Vásquez–Dávila, M. A. (Ed.): Aves, personas y culturas. Estudios de Etno–ornitología 1. CONACYT/ITVO/Carteles Editores/UTCH. Oaxaca, México. p. 243-259.	149
Aves	Piciformes	Ramphastidae	Aulacorhynchus	prasinus	(Gould, 1833)	no	si	Secretaría de Medio Ambiente y Recursos Naturales-Comisión Nacional de Áreas Naturales Protegidas (SEMARNAT-CONANP). 2013. Programa de Manejo de la Reserva de la Biosfera de Tehuacán-Cuicatlán. México D.F.	45	Roldán-Clarà B, Toledo V, Espejel I. The use of birds as pets in Mexico. Journal of Ethnobiology and Ethnomedicine.2017; 13:35.	72
Aves	Piciformes	Ramphastidae	Aulacorhynchus	prasinus	(Gould, 1833)	no	si	Secretaría de Medio Ambiente y Recursos Naturales-Comisión Nacional de Áreas Naturales Protegidas (SEMARNAT-CONANP). 2013. Programa de Manejo de la Reserva de la Biosfera de Tehuacán-Cuicatlán. México D.F.	45	Jiménez–Díaz, J.E., M.A. Vásquez–Dávila, E.J. Naranjo Piñera y M.P. Jerez–Salas. 2014. Las relaciones humano–aves en Lacanjá–Chansayab, Selva Lacandona, Chiapas, México. En: Vásquez–Dávila, M. A. (Ed.): Aves, personas y culturas. Estudios de Etno– ornitología 1. CONACYT/ ITVO/Carteles Editores/UTCH. Oaxaca, México. p. 83-106.	150
Aves	Piciformes	Ramphastidae	Aulacorhynchus	prasinus	(Gould, 1833)	no	si	Secretaría de Medio Ambiente y Recursos Naturales-Comisión Nacional de Áreas Naturales Protegidas (SEMARNAT-CONANP). 2013. Programa de Manejo de la Reserva de la Biosfera de Tehuacán-Cuicatlán. México D.F.	45	Jaimes Yescas M.I., G. Gómez Álvarez, N. Pacheco Coronel y S.R. Reyes Gómez. 2014. Uso y manejo de la avifauna en San Miguel Tzinacapan, municipio de Cuetzalan del Progreso, Puebla, México. En: Vásquez–Dávila, M. A. (Ed.): Aves, personas y culturas. Estudios de Etno–ornitología 1. CONACYT/ITVO/Carteles Editores/UTCH. Oaxaca, México. p. 243-259.	149
Aves	Psittaciformes	Psittacidae	Amazona	autumnalis	(Linnaeus, 1758)	no	si	Secretaría de Medio Ambiente y Recursos Naturales-Comisión Nacional de Áreas Naturales Protegidas (SEMARNAT-CONANP). 2013. Programa de Manejo de la Reserva de la Biosfera de Tehuacán-Cuicatlán. México D.F.	45	Roldán-Clarà B, Toledo V, Espejel I. The use of birds as pets in Mexico. Journal of Ethnobiology and Ethnomedicine.2017; 13:35.	72
Aves	Strigiformes	Strigidae	Strix	virgata	(Cassin, 1849)	no	si	Secretaría de Medio Ambiente y Recursos Naturales-Comisión Nacional de Áreas Naturales Protegidas (SEMARNAT-CONANP). 2013. Programa de Manejo de la Reserva de la Biosfera de Tehuacán-Cuicatlán. México D.F.	45	Jaimes Yescas M.I., G. Gómez Álvarez, N. Pacheco Coronel y S.R. Reyes Gómez. 2014. Uso y manejo de la avifauna en San Miguel Tzinacapan, municipio de Cuetzalan del Progreso, Puebla, México. En: Vásquez–Dávila, M. A. (Ed.): Aves, personas y culturas. Estudios de Etno–ornitología 1. CONACYT/ITVO/Carteles Editores/UTCH. Oaxaca, México. p. 243-259.	149
Aves	Strigiformes	Strigidae	Strix	virgata	(Cassin, 1849)	no	si	Secretaría de Medio Ambiente y Recursos Naturales-Comisión Nacional de Áreas Naturales Protegidas (SEMARNAT-CONANP). 2013. Programa de Manejo de la Reserva de la Biosfera de Tehuacán-Cuicatlán. México D.F.	45	Alarcón-Chaires P. Flora, Fauna y apropiación de la naturaleza en la región nahua de Michoacán. COINBIO, Proyecto de conservación de la biodiversidad en comunidades indígenas de los estados de Oaxaca, Michoacán y Guerrero, CIECO UNAM, Comunidad Indígena El Coire; 2005.	130
Aves	Strigiformes	Strigidae	Megascops	guatemalae	(Sharpe, 1875)	no	si	Secretaría de Medio Ambiente y Recursos Naturales-Comisión Nacional de Áreas Naturales Protegidas (SEMARNAT-CONANP). 2013. Programa de Manejo de la Reserva de la Biosfera de Tehuacán-Cuicatlán. México D.F.	45	Jaimes Yescas M.I., G. Gómez Álvarez, N. Pacheco Coronel y S.R. Reyes Gómez. 2014. Uso y manejo de la avifauna en San Miguel Tzinacapan, municipio de Cuetzalan del Progreso, Puebla, México. En: Vásquez–Dávila, M. A. (Ed.): Aves, personas y culturas. Estudios de Etno–ornitología 1. CONACYT/ITVO/Carteles Editores/UTCH. Oaxaca, México. p. 243-259.	149
Aves	Trogoniformes	Trogonidae	Trogon	mexicanus	Swainson, 1827	no	si	Secretaría de Medio Ambiente y Recursos Naturales-Comisión Nacional de Áreas Naturales Protegidas (SEMARNAT-CONANP). 2013. Programa de Manejo de la Reserva de la Biosfera de Tehuacán-Cuicatlán. México D.F.	45	Jaimes Yescas M.I., G. Gómez Álvarez, N. Pacheco Coronel y S.R. Reyes Gómez. 2014. Uso y manejo de la avifauna en San Miguel Tzinacapan, municipio de Cuetzalan del Progreso, Puebla, México. En: Vásquez–Dávila, M. A. (Ed.): Aves, personas y culturas. Estudios de Etno–ornitología 1. CONACYT/ITVO/Carteles Editores/UTCH. Oaxaca, México. p. 243-259.	149
Aves	Accipitriformes	Accipitridae	Buteo	jamaicensis	(Gmelin, 1788)	no	si	Camacho-Morales, M., 2001. Monitoreo de las aves silvestres en zona prioritaria de Zapotitlán-Salinas, Puebla. Unión de Capturadores, transportistas y vendedores de aves canoras y de ornamento del estado de Puebla AC. Bases de datos SNIB-CONABIO, proyecto No. R121. Ciudad de México. http://www.conabio.gob.mx/institucion/cgi-bin/datos.cgi?Letras=R&Numero=121 Accesed on 5 March 2019.	114	Alarcón-Chaires P. Flora, Fauna y apropiación de la naturaleza en la región nahua de Michoacán. COINBIO, Proyecto de conservación de la biodiversidad en comunidades indígenas de los estados de Oaxaca, Michoacán y Guerrero, CIECO UNAM, Comunidad Indígena El Coire; 2005.	130
Aves	Accipitriformes	Accipitridae	Buteogallus	anthracinus	(Deppe, 1830)	no	si	Camacho-Morales, M., 2001. Monitoreo de las aves silvestres en zona prioritaria de Zapotitlán-Salinas, Puebla. Unión de Capturadores, transportistas y vendedores de aves canoras y de ornamento del estado de Puebla AC. Bases de datos SNIB-CONABIO, proyecto No. R121. Ciudad de México. http://www.conabio.gob.mx/institucion/cgi-bin/datos.cgi?Letras=R&Numero=121 Accesed on 5 March 2019.	114	Alarcón-Chaires P. Flora, Fauna y apropiación de la naturaleza en la región nahua de Michoacán. COINBIO, Proyecto de conservación de la biodiversidad en comunidades indígenas de los estados de Oaxaca, Michoacán y Guerrero, CIECO UNAM, Comunidad Indígena El Coire; 2005.	130
Aves	Falconiformes	Falconidae	Falco	columbarius	Linnaeus, 1758	no	si	Camacho-Morales, M., 2001. Monitoreo de las aves silvestres en zona prioritaria de Zapotitlán-Salinas, Puebla. Unión de Capturadores, transportistas y vendedores de aves canoras y de ornamento del estado de Puebla AC. Bases de datos SNIB-CONABIO, proyecto No. R121. Ciudad de México. http://www.conabio.gob.mx/institucion/cgi-bin/datos.cgi?Letras=R&Numero=121 Accesed on 5 March 2019.	114	Alarcón-Chaires P. Flora, Fauna y apropiación de la naturaleza en la región nahua de Michoacán. COINBIO, Proyecto de conservación de la biodiversidad en comunidades indígenas de los estados de Oaxaca, Michoacán y Guerrero, CIECO UNAM, Comunidad Indígena El Coire; 2005.	130
Aves	Coraciiformes	Momotidae	Momotus	mexicanus	Swainson, 1827	no	si	Camacho-Morales, M., 2001. Monitoreo de las aves silvestres en zona prioritaria de Zapotitlán-Salinas, Puebla. Unión de Capturadores, transportistas y vendedores de aves canoras y de ornamento del estado de Puebla AC. Bases de datos SNIB-CONABIO, proyecto No. R121. Ciudad de México. http://www.conabio.gob.mx/institucion/cgi-bin/datos.cgi?Letras=R&Numero=121 Accesed on 5 March 2019.	114	Alarcón-Chaires P. Flora, Fauna y apropiación de la naturaleza en la región nahua de Michoacán. COINBIO, Proyecto de conservación de la biodiversidad en comunidades indígenas de los estados de Oaxaca, Michoacán y Guerrero, CIECO UNAM, Comunidad Indígena El Coire; 2005.	130
Aves	Galliformes	Cracidae	Ortalis	poliocephala	(Wagler, 1830)	no	si	Camacho-Morales, M., 2001. Monitoreo de las aves silvestres en zona prioritaria de Zapotitlán-Salinas, Puebla. Unión de Capturadores, transportistas y vendedores de aves canoras y de ornamento del estado de Puebla AC. Bases de datos SNIB-CONABIO, proyecto No. R121. Ciudad de México. http://www.conabio.gob.mx/institucion/cgi-bin/datos.cgi?Letras=R&Numero=121 Accesed on 5 March 2019.	114	Alarcón-Chaires P. Flora, Fauna y apropiación de la naturaleza en la región nahua de Michoacán. COINBIO, Proyecto de conservación de la biodiversidad en comunidades indígenas de los estados de Oaxaca, Michoacán y Guerrero, CIECO UNAM, Comunidad Indígena El Coire; 2005.	130
Aves	Passeriformes	Cardinalidae	Passerina	ciris	(Linnaeus, 1758)	no	si	Camacho-Morales, M., 2001. Monitoreo de las aves silvestres en zona prioritaria de Zapotitlán-Salinas, Puebla. Unión de Capturadores, transportistas y vendedores de aves canoras y de ornamento del estado de Puebla AC. Bases de datos SNIB-CONABIO, proyecto No. R121. Ciudad de México. http://www.conabio.gob.mx/institucion/cgi-bin/datos.cgi?Letras=R&Numero=121 Accesed on 5 March 2019.	114	Alarcón-Chaires P. Flora, Fauna y apropiación de la naturaleza en la región nahua de Michoacán. COINBIO, Proyecto de conservación de la biodiversidad en comunidades indígenas de los estados de Oaxaca, Michoacán y Guerrero, CIECO UNAM, Comunidad Indígena El Coire; 2005.	130
Aves	Passeriformes	Cardinalidae	Passerina	versicolor	(Bonaparte, 1838)	no	si	Camacho-Morales, M., 2001. Monitoreo de las aves silvestres en zona prioritaria de Zapotitlán-Salinas, Puebla. Unión de Capturadores, transportistas y vendedores de aves canoras y de ornamento del estado de Puebla AC. Bases de datos SNIB-CONABIO, proyecto No. R121. Ciudad de México. http://www.conabio.gob.mx/institucion/cgi-bin/datos.cgi?Letras=R&Numero=121 Accesed on 5 March 2019.	114	Alarcón-Chaires P. Flora, Fauna y apropiación de la naturaleza en la región nahua de Michoacán. COINBIO, Proyecto de conservación de la biodiversidad en comunidades indígenas de los estados de Oaxaca, Michoacán y Guerrero, CIECO UNAM, Comunidad Indígena El Coire; 2005.	130
Mammalia	Rodentia	Sciuridae	Sciurus	deppei	Peters 1863	No	si	Briones-Salas M. y Sánchez-Cordero V. 2004. Mamíferos. En: En: García-Mendoza A., Ordóñez M. de J.. y Briones-Salas M. 2004. Biodiversidad de Oaxaca. Instituto de Biologia Universidad Nacional Autónoma de México, Fondo Oaxaqueño para la Conservación de la Naturaleza World Wildlife Fund. Pags. 423-447.	51	Gil, R. A. y Guiascón, O. G. (2015). Uso de la Fauna Silvestre en la Comunidad Maya Villa De Guadalupe, Campeche, México. Etnobiología, 10(2), 1-11.	145
Mammalia	Rodentia	Geomyidae	Orthogeomys	hispidus	(Le Conte, 1852)	No	si	Briones-Salas M. y Sánchez-Cordero V. 2004. Mamíferos. En: En: García-Mendoza A., Ordóñez M. de J.. y Briones-Salas M. 2004. Biodiversidad de Oaxaca. Instituto de Biologia Universidad Nacional Autónoma de México, Fondo Oaxaqueño para la Conservación de la Naturaleza World Wildlife Fund. Pags. 423-447.	51	Contreras-Moreno, F. M., De la Cruz-Félix, K., & Bello-Gutiérrez, J. (2015). Uso Patrones de Cacería y Preferencia de Presas en Dos Sitios del Parque Estatal la Sierra, Tabasco, México. Etnobiología, 10(3), 1-9.	135
Mammalia	Rodentia	Muridae	Microtus	mexicanus	(Saussure, 1860)	No	si	Briones-Salas M. y Sánchez-Cordero V. 2004. Mamíferos. En: En: García-Mendoza A., Ordóñez M. de J.. y Briones-Salas M. 2004. Biodiversidad de Oaxaca. Instituto de Biologia Universidad Nacional Autónoma de México, Fondo Oaxaqueño para la Conservación de la Naturaleza World Wildlife Fund. Pags. 423-447.	51	Ortiz, S. G. y Guiascón, O. G. O. G. R. (2015). Nota Científica: Uso Medicinal de la Fauna Silvestre por Indígenas Tlahuicas en Ocuilan, México. Etnobiología, 10(3), 28-33.	155
Mammalia	Rodentia	Muridae	Neotoma	mexicana	Baird 1855	No	si	Briones-Salas M. y Sánchez-Cordero V. 2004. Mamíferos. En: En: García-Mendoza A., Ordóñez M. de J.. y Briones-Salas M. 2004. Biodiversidad de Oaxaca. Instituto de Biologia Universidad Nacional Autónoma de México, Fondo Oaxaqueño para la Conservación de la Naturaleza World Wildlife Fund. Pags. 423-447.	51	Barragán, F., Retana, O.G. y Naranjo, E.J. (2007). The rodent trade of tzeltal indians of Oxchuc, Chiapas, Mexico. Human Ecology, 35 (6), pp. 769-775	132
Mammalia	Rodentia	Muridae	Peromyscus	aztecus	Saussure 1860	No	si	Briones-Salas M. y Sánchez-Cordero V. 2004. Mamíferos. En: En: García-Mendoza A., Ordóñez M. de J.. y Briones-Salas M. 2004. Biodiversidad de Oaxaca. Instituto de Biologia Universidad Nacional Autónoma de México, Fondo Oaxaqueño para la Conservación de la Naturaleza World Wildlife Fund. Pags. 423-447.	51	Barragán, F., Retana, O.G. y Naranjo, E.J. (2007). The rodent trade of tzeltal indians of Oxchuc, Chiapas, Mexico. Human Ecology, 35 (6), pp. 769-776	132
Mammalia	Rodentia	Muridae	Peromyscus	levipes	Merriam 1898	No	si	Briones-Salas M. y Sánchez-Cordero V. 2004. Mamíferos. En: En: García-Mendoza A., Ordóñez M. de J.. y Briones-Salas M. 2004. Biodiversidad de Oaxaca. Instituto de Biologia Universidad Nacional Autónoma de México, Fondo Oaxaqueño para la Conservación de la Naturaleza World Wildlife Fund. Pags. 423-447.	51	Barragán, F., Retana, O.G. y Naranjo, E.J. (2007). The rodent trade of tzeltal indians of Oxchuc, Chiapas, Mexico. Human Ecology, 35 (6), pp. 769-776	132
Mammalia	Rodentia	Muridae	Peromyscus	mexicanus	Saussure 1860	No	si	Briones-Salas M. y Sánchez-Cordero V. 2004. Mamíferos. En: En: García-Mendoza A., Ordóñez M. de J.. y Briones-Salas M. 2004. Biodiversidad de Oaxaca. Instituto de Biologia Universidad Nacional Autónoma de México, Fondo Oaxaqueño para la Conservación de la Naturaleza World Wildlife Fund. Pags. 423-447.	51	Barragán, F., Retana, O.G. y Naranjo, E.J. (2007). The rodent trade of tzeltal indians of Oxchuc, Chiapas, Mexico. Human Ecology, 35 (6), pp. 769-778	132
Mammalia	Rodentia	Sciuridae	Otospermophilus	variegatus	(Erxleben, 1777)	no	si	Ramírez-Pulido J. Diversidad de los mamíferos de la Reserva de la biósfera Tehuacán-Cuicatlán, Puebla-Oaxaca, México. Universidad Autónoma Metropolitana-Unidad Iztapalapa. Bases de datos SNIB-CONABIO proyecto No. BK022. Ciudad de México; 2007. https://doi.org/10.15468/dl.kfibqf Accesed 3 October 2019.	52	Monroy, R., M. J. M. Pino, M. A. Lozano y A. García-Flores. 2011. Estudio etnomastozoologico en el corredor biologico Chichinautzin (COBIO), Morelos, México. Sitientibus. Série Ciencias Biologicas 11(1):16-23.	165
Mammalia	Lagomorpha	Leporidae	Sylvilagus	cunicularius	(Waterhouse, 1848)	no	si	Ramírez-Pulido J. Diversidad de los mamíferos de la Reserva de la biósfera Tehuacán-Cuicatlán, Puebla-Oaxaca, México. Universidad Autónoma Metropolitana-Unidad Iztapalapa. Bases de datos SNIB-CONABIO proyecto No. BK022. Ciudad de México; 2007. https://doi.org/10.15468/dl.kfibqf Accesed 3 October 2019.	52	Monroy, R. y García-Flores, A. (2015). La fauna silvestre con valor de uso en los huertos frutícolas tradicionales de la comunidad indígena de Xoxocotla, Morelos, México. Etnobiología, 11(1), 44-52.	153
Mammalia	Chiroptera	Phyllostomidae	Artibeus	jamaicensis	Leach, 1821	no	si	Ramírez-Pulido J. Diversidad de los mamíferos de la Reserva de la biósfera Tehuacán-Cuicatlán, Puebla-Oaxaca, México. Universidad Autónoma Metropolitana-Unidad Iztapalapa. Bases de datos SNIB-CONABIO proyecto No. BK022. Ciudad de México; 2007. https://doi.org/10.15468/dl.kfibqf Accesed 3 October 2019.	52	García-Flores, A., Lozano-García, M. A., Ortiz-Villaseñor, A. L., & Monroy-Martinez, R. (2015). Uso de mamíferos silvestres por habitantes del Parque Nacional El Tepozteco, Morelos, México. Etnobiología, 12(3), 57-67.	143
Mammalia	Carnivora	Mustelidae	Eira	barbara	(Linnaeus, 1758)	no	si	Espinosa-Lucas A., Méndez A., Hernández O., Flores-Cortes A., Botello f., y Mariscal I. 2015. Tres nuevos registros en la zona de influencia de la Reserva de la Biósfera Tehuacán-Cuicatlán, Oaxaca. THERYA 6(3):661-666	104	Naranjo, E. J., M. M. Guerra, R. E. Bodmer y J. E. Bolaños. 2004. Subsistence hunting by three ethnic groups of the Lacandon Forest, Mexico. Journal ofEthnobiology 24:233-253.	154
Mammalia	Carnivora	Mustelidae	Lontra	longicaudis	(Olfers, 1818)	no	si	Botello F, Salazar JM, Illoldi-Rangel P, Linaje M, Monroy G, Duque D, Sánchez-Cordero V. Primer registro de la nutria neotropical de río (Lontra longicaudis) en la Reserva de la Biosfera de Tehuacán-Cuicatlán, Oaxaca, México. Revista mexicana de biodiversidad. 2006; 77(1), 133-135.	101	Contreras-Moreno, F. M., De la Cruz-Félix, K., & Bello-Gutiérrez, J. (2015). Uso Patrones de Cacería y Preferencia de Presas en Dos Sitios del Parque Estatal la Sierra, Tabasco, México. Etnobiología, 10(3), 1-9.	135
Mammalia	Carnivora	Felidae	Puma	concolor	(Linnaeus, 1771)	solo arqueologica	si	Cruz-Jacome O, López-Tello E, Delfín-Alfonso CA, Mandujano S. Riqueza y abundancia relativa de mamíferos medianos y grandes en una localidad en la Reserva de la Biosfera Tehuacán-Cuicatlán, Oaxaca, México. THERYA. 2015; 6(12): 435-448.	103	Gil, R. A. y Guiascón, O. G. (2015). Uso de la Fauna Silvestre en la Comunidad Maya Villa De Guadalupe, Campeche, México. Etnobiología, 10(2), 1-11.	145
Mammalia	Carnivora	Felidae	Panthera	onca	(Linnaeus, 1758)	no	si	Briones-Salas M., Lavariega M. y Lira-Torres I. 2012. Distribución actual y potencial del jaguar (Panthera onca) en Oaxaca, México. Revista Mexicana de Biodiversidad. 83: 246-257	106	Gil, R. A. y Guiascón, O. G. (2015). Uso de la Fauna Silvestre en la Comunidad Maya Villa De Guadalupe, Campeche, México. Etnobiología, 10(2), 1-11.	145
Mammalia	Carnivora	Felidae	Lynx	rufus	(Schreber, 1777)	no	si	Botello, F., Illoldi-Rangel, P., Linaje, M., y Sánchez-Cordero, V. 2006. Primer registro del tigrillo (Leopardus wiedii, Schinz 1821) y del gato montés (Lynx rufus, Kerr 1792) en la Reserva de la Biosfera de Tehuacán-Cuicatlán, Oaxaca, México. Acta zoológica mexicana, 22(1), 135-139.	100	García-Flores, A., Valle, R., y Monroy-Martínez, R. (2018). Aprovechamiento tradicional de mamíferos silvestres en Pitzotlan, Morelos, México. Revista Colombiana de Ciencia Animal-RECIA, 111-123.	144
Mammalia	Carnivora	Felidae	Puma	yagouaroundi	(É. Geoffroy Saint-Hilaire, 1803)	No	si	Botello, F., Villaseñor,E. , Guevara, L.,Méndez,A., Cortés,A., Iglesias,J., Izúcar, M. , Luna, M., Martinez, A. y Salazar, J. 2013.Registros notables del zorrillo manchado (Spilogale angustifrons) y del jaguarundi (Puma yagouaroundi) en la Reserva de la Biosfera de Tehuacán-Cuicatlán, Oaxaca, México.	102	Gil, R. A. y Guiascón, O. G. (2015). Uso de la Fauna Silvestre en la Comunidad Maya Villa De Guadalupe, Campeche, México. Etnobiología, 10(2), 1-11.	145
